# Supplementary material for: (3R*,4R*)-1-(4-Chloro­phen­yl)-4-[2-hy­droxy-3-(morpholinomethyl)­phen­yl]-3-phen­oxy­azetidin-2-one
Source: Acta Crystallogr Sect E Struct Rep Online. 2011 Jan 12;67(Pt 2):o325. doi: 10.1107/S1600536811000675 (PMC3051698; doi:10.1107/S1600536811000675)
Supplement: Supplementary file 2 [file e-67-0o325-Isup2.hkl]

# 
# h,k,l, Fc-squared, Fo-squared, sigma(Fo-squared) and status flag 
# 
data_I
_shelx_title ' TB-35' 
_shelx_refln_list_code          4 
_shelx_F_calc_maximum      614.96 
_exptl_crystal_F_000      1952.00 
_reflns_d_resolution_high  0.8044 
 
loop_ 
 _symmetry_equiv_pos_as_xyz 
 'x, y, z' 
 '-x, y, -z+1/2' 
 'x+1/2, y+1/2, z' 
 '-x+1/2, y+1/2, -z+1/2' 
 '-x, -y, -z' 
 'x, -y, z-1/2' 
 '-x+1/2, -y+1/2, -z' 
 'x+1/2, -y+1/2, z-1/2' 
 
_cell_length_a    29.6418 
_cell_length_b     6.7166 
_cell_length_c    28.5708 
_cell_angle_alpha  90.000 
_cell_angle_beta  123.043 
_cell_angle_gamma  90.000 
 
_shelx_F_squared_multiplier     1.000 
 
loop_ 
 _refln_index_h 
 _refln_index_k 
 _refln_index_l 
 _refln_F_squared_calc 
 _refln_F_squared_meas 
 _refln_F_squared_sigma 
 _refln_observed_status 
   2   0   0       32.95       94.60    326.54 o 
   4   0   0    25121.24    24598.70    405.58 o 
   6   0   0   378176.44   340969.63   8056.71 o 
   8   0   0   178080.05   168427.63   5445.04 o 
  10   0   0     9274.05     8897.33    226.88 o 
  12   0   0    13303.63    12861.21    192.79 o 
  14   0   0      932.69      656.59    326.94 o 
  16   0   0     3003.46     2905.12    180.99 o 
  18   0   0      148.70      173.76    144.09 o 
  20   0   0      641.49      252.17    195.15 o 
  22   0   0      153.48      556.61    397.07 o 
  24   0   0       39.36      208.13    120.52 o 
  26   0   0      227.04      436.93    119.33 o 
  28   0   0       95.78      139.12    239.71 o 
  30   0   0        0.01     -265.98    163.78 o 
   1   1   0     9778.59     9135.88    844.78 o 
   3   1   0      725.61      774.20    185.16 o 
   5   1   0     2666.14     3259.36    180.16 o 
   7   1   0      416.09      404.04    180.68 o 
   9   1   0     3797.49     3699.62    164.06 o 
  11   1   0      177.08      169.53    135.74 o 
  13   1   0      777.74      737.60    110.06 o 
  15   1   0      484.04      457.46    131.51 o 
  17   1   0      455.47      496.46    142.33 o 
  19   1   0      748.58      966.16    112.78 o 
  21   1   0       10.99      -31.91    107.19 o 
  23   1   0      102.51      228.35    107.71 o 
  25   1   0        9.14       47.23     96.31 o 
  27   1   0        4.59      301.23    137.29 o 
  29   1   0        0.51       69.60     88.64 o 
   0   2   0    10023.40    10503.14    392.18 o 
   2   2   0     1339.94     1276.14    154.84 o 
   4   2   0      113.57      182.64    123.78 o 
   6   2   0     3484.87     3762.57    146.71 o 
   8   2   0      725.09      754.26    119.17 o 
  10   2   0     1429.64     1460.11    126.43 o 
  12   2   0     1619.10     1609.12     97.99 o 
  14   2   0       22.43      -56.58    113.49 o 
  16   2   0       36.54      171.04    120.51 o 
  18   2   0      190.09       51.15    116.45 o 
  20   2   0       15.63      251.41    153.96 o 
  22   2   0      185.84       75.36    106.41 o 
  26   2   0        0.07      193.62    114.57 o 
  28   2   0        0.32     -136.25    142.22 o 
   1   3   0     1003.07     1085.18    105.26 o 
   3   3   0     6962.30     7323.58    148.97 o 
   5   3   0      451.84      348.13    115.48 o 
   7   3   0     1798.42     1957.99     99.27 o 
   9   3   0       10.05      -60.22    107.78 o 
  11   3   0      212.71      307.41    114.33 o 
  13   3   0      861.03     1044.27    117.35 o 
  15   3   0      460.78      403.28     95.40 o 
  17   3   0     1345.68     1336.90     96.59 o 
  19   3   0       13.50      130.93    123.51 o 
  21   3   0      244.91       85.85    129.98 o 
  23   3   0       23.16       42.03    103.49 o 
  25   3   0      108.80      -46.47     80.19 o 
  27   3   0       37.72       79.54     90.45 o 
   0   4   0      271.88      387.31    237.26 o 
   2   4   0       92.70      260.34    101.47 o 
   4   4   0      112.95      233.32     84.91 o 
   6   4   0      343.95      364.07    104.99 o 
   8   4   0      549.01      633.80     98.12 o 
  10   4   0       43.65      142.41    114.47 o 
  12   4   0      724.39      791.05    107.02 o 
  14   4   0       15.22       -6.52    111.05 o 
  16   4   0      843.23      654.80     97.31 o 
  18   4   0     1497.15     1456.85    169.97 o 
  20   4   0       20.02      -39.58     92.35 o 
  22   4   0       40.80       71.26     99.35 o 
  24   4   0       10.93      178.34    112.70 o 
  26   4   0       92.91      143.45     80.31 o 
   1   5   0      664.16      625.52     88.27 o 
   3   5   0      178.35      122.26     96.10 o 
   5   5   0      171.86      150.48     90.06 o 
   7   5   0      384.51      235.60    104.02 o 
   9   5   0      292.42      285.95     86.16 o 
  11   5   0        1.15      -67.67     89.73 o 
  13   5   0       38.56      178.37    103.52 o 
  15   5   0      344.24      307.63     92.24 o 
  17   5   0        5.96      190.41     84.08 o 
  19   5   0       19.47       -7.07     77.16 o 
  21   5   0       31.50     -165.97     90.34 o 
  23   5   0       28.32       90.14    125.75 o 
   0   6   0       85.97      317.36    132.59 o 
   2   6   0      447.02      407.49     93.59 o 
   4   6   0        5.29      -30.75     93.72 o 
   6   6   0      805.41      919.84     88.35 o 
   8   6   0      381.59      586.08     88.45 o 
  10   6   0        4.09       51.68    106.60 o 
  12   6   0       26.57      212.12    125.78 o 
  14   6   0       20.79       62.90    108.88 o 
  16   6   0        8.71      110.40     75.96 o 
  18   6   0        6.30       36.58     89.19 o 
  20   6   0        2.48      121.51    130.89 o 
   1   7   0        1.49       92.81     83.05 o 
   3   7   0        8.19      -28.99     92.00 o 
   5   7   0       71.64      -65.03     91.21 o 
   7   7   0        5.38      -35.39    137.97 o 
   9   7   0       77.73       19.97     85.64 o 
  11   7   0       18.27      288.98     95.11 o 
  13   7   0        4.78      -19.98     96.00 o 
  15   7   0       38.55      134.23     96.40 o 
   0   8   0       77.62      411.86    147.91 o 
   2   8   0       28.09      -30.16     93.42 o 
   4   8   0        5.37      -15.59    139.10 o 
   6   8   0       66.36      125.33     95.60 o 
   8   8   0        0.00       63.06     88.33 o 
 -31   1   1       16.01       45.16    142.17 o 
 -29   1   1        0.82      216.53     88.42 o 
 -27   1   1       14.83      125.80     92.20 o 
 -25   1   1       18.99       93.75     99.85 o 
 -23   1   1       15.08       47.20    125.40 o 
 -21   1   1        8.41      234.62    125.70 o 
 -19   1   1       73.22      -96.83    138.04 o 
 -17   1   1       14.35       92.50    116.74 o 
 -15   1   1       76.28      466.18    129.65 o 
 -13   1   1       44.34     -104.51    108.98 o 
 -11   1   1     2288.28     2146.14    151.89 o 
  -9   1   1      248.17      264.11    147.50 o 
  -7   1   1    14186.37    14350.41    249.80 o 
  -5   1   1    19257.85    19893.13    219.73 o 
  -3   1   1     1454.16     1663.42    190.51 o 
  -1   1   1      226.55      296.90    187.24 o 
   1   1   1    77675.79    82198.88   1638.52 o 
   3   1   1       73.27      160.84    170.25 o 
   5   1   1     2488.58     2412.35    170.24 o 
   7   1   1      836.76      791.56    148.04 o 
   9   1   1       77.84      -13.47    125.08 o 
  11   1   1     2367.27     2422.99    130.08 o 
  13   1   1       31.42      161.92    108.75 o 
  15   1   1     1130.65     1124.57    123.67 o 
  17   1   1      220.39      208.38    113.55 o 
  19   1   1       11.32       94.61    124.60 o 
  21   1   1       38.82      114.98    127.79 o 
  23   1   1        2.95     -195.07     99.84 o 
  25   1   1       24.78       94.67    121.71 o 
  27   1   1       48.18       15.80    187.50 o 
  29   1   1       39.68      -44.23    137.89 o 
 -30   2   1        3.91       26.39     85.74 o 
 -28   2   1       10.20       17.45     89.65 o 
 -26   2   1        6.19      156.44    101.95 o 
 -24   2   1      102.02      114.71     96.45 o 
 -22   2   1      485.26      439.06     87.21 o 
 -20   2   1       12.30      213.25    108.33 o 
 -18   2   1      255.30      217.70     99.04 o 
 -16   2   1        4.38      112.00    111.68 o 
 -14   2   1      638.94      624.31    106.69 o 
 -12   2   1      282.13      336.66    119.39 o 
 -10   2   1     4001.80     3916.26    143.76 o 
  -8   2   1      936.74      990.78    112.73 o 
  -6   2   1      593.83      767.38    129.75 o 
  -4   2   1     1022.26      907.35    135.27 o 
  -2   2   1    13405.08    13406.13    236.10 o 
   0   2   1     1155.73      937.96    203.49 o 
   2   2   1        1.04      125.30    148.51 o 
   4   2   1      316.66      428.78    135.30 o 
   6   2   1     6231.07     6326.64    122.65 o 
   8   2   1     4376.56     4391.48    131.34 o 
  10   2   1      600.00      554.05    110.92 o 
  12   2   1     1254.90     1289.35    112.44 o 
  14   2   1      475.45      588.22    107.91 o 
  16   2   1      296.86      469.93    128.37 o 
  18   2   1       10.04      196.35    120.82 o 
  20   2   1      234.61      235.15    105.92 o 
  22   2   1      179.81       77.43    139.40 o 
  24   2   1       32.72      -12.45     89.26 o 
  26   2   1        0.00       23.36    104.50 o 
  28   2   1       12.69      126.91    120.26 o 
 -29   3   1        0.02      -45.85    113.42 o 
 -27   3   1       25.44      119.85     81.18 o 
 -25   3   1      281.94      382.63    173.14 o 
 -23   3   1        1.06      -46.37    173.36 o 
 -21   3   1        0.18       18.17    104.03 o 
 -19   3   1       52.86      185.43    102.35 o 
 -17   3   1        1.84        6.87    126.51 o 
 -15   3   1       30.03      137.03     89.84 o 
 -13   3   1      592.16      729.57    115.13 o 
 -11   3   1     4366.40     4299.22    194.25 o 
  -9   3   1      611.44      522.98     92.24 o 
  -7   3   1     2042.96     2057.66    105.49 o 
  -5   3   1    12339.78    11514.59   1093.28 o 
  -3   3   1     1739.30     1594.95    175.70 o 
  -1   3   1     8613.95     8401.00    139.49 o 
   1   3   1      458.83      586.03    129.44 o 
   3   3   1      956.23     1143.60    110.19 o 
   5   3   1      290.60      263.02    102.64 o 
   7   3   1     2603.60     2598.53    107.93 o 
   9   3   1       14.91       92.34    112.50 o 
  11   3   1     1188.55     1410.26    166.30 o 
  13   3   1      905.59      857.41    112.42 o 
  15   3   1       97.81      212.67     87.41 o 
  17   3   1     1741.66     1787.78    105.53 o 
  19   3   1      180.06      231.83     89.90 o 
  21   3   1       78.02      154.34    148.01 o 
  23   3   1      379.20      166.09     82.77 o 
  25   3   1        0.41      109.75    115.21 o 
  27   3   1        7.53       88.83     87.17 o 
 -26   4   1       32.66       81.20    117.04 o 
 -24   4   1        2.83       24.63     79.76 o 
 -22   4   1       74.00      187.86     82.15 o 
 -20   4   1       10.40      251.47     81.52 o 
 -18   4   1      351.53      564.89     95.89 o 
 -16   4   1      654.95      482.50     98.95 o 
 -14   4   1     1143.48     1267.77    109.06 o 
 -12   4   1        0.14       61.18     96.84 o 
 -10   4   1       66.63       58.93     98.95 o 
  -8   4   1      311.51      193.53     91.57 o 
  -6   4   1      709.42      644.54     98.70 o 
  -4   4   1     2416.40     2562.83    319.09 o 
  -2   4   1     1010.27      917.05    239.54 o 
   0   4   1     2999.63     2921.69    499.53 o 
   2   4   1       70.35       92.29    101.46 o 
   4   4   1     2414.31     2298.40    107.07 o 
   6   4   1      439.07      614.80    107.19 o 
   8   4   1      871.00      866.11    118.96 o 
  10   4   1     1739.86     1607.51    139.20 o 
  12   4   1      420.62      335.18     89.64 o 
  14   4   1      737.77      662.03     92.27 o 
  16   4   1     1397.24     1350.14    119.34 o 
  18   4   1      474.26      594.78     95.76 o 
  20   4   1      317.46      182.39     93.40 o 
  22   4   1       19.52      146.88     83.68 o 
  24   4   1       68.97      159.65    148.92 o 
  26   4   1      111.79      221.75    101.70 o 
 -25   5   1       13.80       71.11     94.28 o 
 -23   5   1        2.24      228.14    111.80 o 
 -21   5   1        6.39      -75.79     78.79 o 
 -19   5   1      193.88      295.89    123.79 o 
 -17   5   1       93.86      165.35     91.74 o 
 -15   5   1      362.82      338.21     86.81 o 
 -13   5   1      737.08      728.05     86.76 o 
 -11   5   1      286.98      286.58     93.44 o 
  -9   5   1       27.59      208.69    129.93 o 
  -7   5   1     1581.06     1639.51    113.54 o 
  -5   5   1      293.95      288.03     82.27 o 
  -3   5   1       42.70      -58.23    128.08 o 
  -1   5   1        9.24       99.97     83.20 o 
   1   5   1       68.98      203.37     88.15 o 
   3   5   1      556.13      514.70     84.26 o 
   5   5   1       67.97       97.48    117.20 o 
   7   5   1       71.67      256.15     98.67 o 
   9   5   1      317.63      439.42     83.23 o 
  11   5   1       79.38       41.07     91.31 o 
  13   5   1      526.78      572.13     83.73 o 
  15   5   1       40.80      -24.64     91.09 o 
  17   5   1      106.94      108.03     88.27 o 
  19   5   1      193.62      207.77     89.29 o 
  21   5   1        2.82      107.85    127.07 o 
  23   5   1        1.12       -2.74     79.19 o 
 -22   6   1        0.98      143.41    232.38 o 
 -20   6   1       55.14      165.18    127.32 o 
 -18   6   1       39.29      121.75     97.08 o 
 -16   6   1       16.11       97.82     96.04 o 
 -14   6   1       70.87      426.55    137.34 o 
 -12   6   1      159.87      412.89    120.84 o 
 -10   6   1        6.94       91.22     95.89 o 
  -8   6   1      202.56      133.34     87.95 o 
  -6   6   1      549.66      505.82     85.43 o 
  -4   6   1       95.56      266.03    104.39 o 
  -2   6   1       44.74      -53.80    121.67 o 
   0   6   1      163.55      263.88    103.79 o 
   2   6   1       86.56      104.59     77.80 o 
   4   6   1       76.97      225.93    120.46 o 
   6   6   1     1159.80     1287.12     87.49 o 
   8   6   1        0.70      102.75     93.10 o 
  10   6   1       27.26      123.57     94.13 o 
  12   6   1      158.70       93.85     81.63 o 
  14   6   1      141.17      -22.35     99.56 o 
  16   6   1       62.34       53.15    108.19 o 
  18   6   1        1.69        1.25     89.24 o 
  20   6   1       30.27       57.84     85.64 o 
 -17   7   1       40.94      244.38    102.34 o 
 -15   7   1        2.32      176.07     88.79 o 
 -13   7   1       10.63       27.92     79.62 o 
 -11   7   1        0.92      -34.64    109.21 o 
  -9   7   1      148.46      -59.81     85.08 o 
  -7   7   1        5.39      -68.64     94.68 o 
  -5   7   1       24.37      111.89    122.08 o 
  -3   7   1       16.15      103.96     89.95 o 
  -1   7   1       29.82        8.41     95.23 o 
   1   7   1       13.84      140.08     74.88 o 
   3   7   1       29.59       83.71     97.16 o 
   5   7   1       38.61      -20.70     93.07 o 
   7   7   1       65.37      -31.93    104.11 o 
   9   7   1        3.68      215.72     84.90 o 
  11   7   1       53.39       -8.42     80.31 o 
  13   7   1       51.51       72.86     79.99 o 
  15   7   1       37.33      115.14     90.41 o 
  -8   8   1       76.30       47.61     87.84 o 
  -6   8   1       93.81      -31.02     76.80 o 
  -4   8   1        1.85      168.51    119.96 o 
  -2   8   1        6.71      197.78    107.91 o 
   0   8   1      113.84       75.70    116.69 o 
   2   8   1       24.64       29.07     78.48 o 
   4   8   1       11.89       76.67     79.05 o 
   6   8   1        3.28       36.81    137.49 o 
   8   8   1        6.18     -106.42    152.13 o 
 -30   0   2       46.76      140.90    157.63 o 
 -28   0   2       10.89      -16.88    267.27 o 
 -26   0   2      160.68      363.39    114.09 o 
 -24   0   2      596.01      579.01    141.75 o 
 -22   0   2       38.20      119.03    265.35 o 
 -20   0   2      163.33      636.12    157.88 o 
 -18   0   2     5604.43     6038.82    216.81 o 
 -16   0   2       33.22       77.12    171.31 o 
 -14   0   2      940.08     1184.58    209.51 o 
 -12   0   2     2408.59     2184.79    230.31 o 
 -10   0   2    39776.16    38754.71    365.96 o 
  -8   0   2     6442.92     5679.50    290.68 o 
  -6   0   2      926.27      887.34    268.65 o 
  -4   0   2     4189.84     4421.77    356.46 o 
  -2   0   2    50958.41    55179.54    798.04 o 
   0   0   2      501.07      445.27    343.97 o 
   2   0   2    25094.70    25810.78    460.01 o 
   4   0   2    56818.46    56068.20    749.30 o 
   6   0   2    18203.28    17242.15    320.08 o 
   8   0   2       20.18       25.90    199.72 o 
  10   0   2       46.36      235.13    161.71 o 
  12   0   2    27144.03    25256.20    552.51 o 
  14   0   2      463.59      638.83    170.07 o 
  16   0   2       43.64      138.61    148.81 o 
  18   0   2       10.23      183.62    163.82 o 
  20   0   2       87.23      -36.74    268.67 o 
  22   0   2       49.45      129.57    339.15 o 
  24   0   2      421.79      381.17    176.65 o 
  26   0   2        0.13     -152.83    165.91 o 
  28   0   2       22.62     -149.41    117.93 o 
 -31   1   2        1.82      100.05    121.88 o 
 -29   1   2        1.95      105.92    115.13 o 
 -27   1   2      103.32       74.65    151.04 o 
 -25   1   2       10.96       76.40     90.35 o 
 -23   1   2      258.77      206.09    102.01 o 
 -21   1   2       63.55      336.83    110.70 o 
 -19   1   2      340.63      304.57    112.17 o 
 -17   1   2      949.80     1077.49    134.29 o 
 -15   1   2     7450.78     7064.81    152.95 o 
 -13   1   2    22273.03    22519.35    633.60 o 
 -11   1   2      415.59      392.32    115.38 o 
  -9   1   2    28208.17    28625.23    485.19 o 
  -7   1   2    88313.70    91418.37   1023.00 o 
  -5   1   2   127686.40   135719.98   2618.98 o 
  -3   1   2    12586.69    13005.87    226.70 o 
  -1   1   2    38267.01    40950.68    659.44 o 
   1   1   2    23208.49    23809.78    259.41 o 
   3   1   2    18887.94    19785.79    301.58 o 
   5   1   2     1675.38     1577.94    174.19 o 
   7   1   2      147.26      178.87    151.77 o 
   9   1   2      186.11      272.43    116.06 o 
  11   1   2       45.00      173.34    121.49 o 
  13   1   2      447.26      354.46    110.62 o 
  15   1   2       23.02      -48.58    117.75 o 
  17   1   2      414.74      291.28    108.58 o 
  19   1   2      459.27      576.04    149.88 o 
  21   1   2      187.42      257.88    112.82 o 
  23   1   2      160.92       68.48    127.21 o 
  25   1   2       52.37      157.99     97.86 o 
  27   1   2        6.78      186.83    151.43 o 
  29   1   2        0.05      231.50    105.30 o 
 -30   2   2       28.24      196.21    102.00 o 
 -28   2   2       11.84     -103.16    109.62 o 
 -26   2   2       41.10      -24.19     80.93 o 
 -24   2   2      277.58       98.40     98.80 o 
 -22   2   2      146.08       23.12    100.93 o 
 -20   2   2        0.16       49.96    111.07 o 
 -18   2   2      719.13      717.32    115.92 o 
 -16   2   2        7.56      175.93     97.94 o 
 -14   2   2      455.28      434.00    112.93 o 
 -12   2   2      665.37      629.52     96.71 o 
 -10   2   2     5108.64     5043.91    121.24 o 
  -8   2   2     1201.48     1327.91    127.16 o 
  -6   2   2    12115.61    11797.36    209.03 o 
  -4   2   2       30.23       18.78    123.35 o 
  -2   2   2     5850.13     5726.80    142.08 o 
   0   2   2    11658.42    10910.65   1301.06 o 
   2   2   2     2398.18     2385.82    198.10 o 
   4   2   2        5.22      148.30    158.48 o 
   6   2   2      216.26      336.73    122.90 o 
   8   2   2     6618.19     6862.22    181.97 o 
  10   2   2       62.90      138.01    113.55 o 
  12   2   2        0.03       40.96    112.32 o 
  14   2   2      135.10      321.74    111.62 o 
  16   2   2       79.02      308.06    120.21 o 
  18   2   2       18.86       33.63    117.90 o 
  20   2   2       92.54      160.70     99.01 o 
  22   2   2      103.85      202.19    108.99 o 
  24   2   2       12.78      200.78    132.56 o 
  26   2   2        5.06       24.63    176.56 o 
  28   2   2        0.31      -12.19    130.19 o 
 -29   3   2        2.66       57.23    106.13 o 
 -27   3   2      124.43      -81.67    121.98 o 
 -25   3   2        0.38      144.50    102.70 o 
 -23   3   2      188.02      139.29     95.10 o 
 -21   3   2      347.05      279.99     91.54 o 
 -19   3   2      136.44      117.25    185.23 o 
 -17   3   2        8.56      235.32     96.49 o 
 -15   3   2      702.42      885.20     96.04 o 
 -13   3   2      231.41      242.19     95.69 o 
 -11   3   2      275.04      419.88    112.44 o 
  -9   3   2     2868.22     2817.05    117.02 o 
  -7   3   2     2481.42     2274.24    116.38 o 
  -5   3   2      186.66      149.19    103.47 o 
  -3   3   2      499.91      500.48    126.04 o 
  -1   3   2     3748.12     3251.55    489.17 o 
   1   3   2     6649.17     6554.43    131.95 o 
   3   3   2      170.13      259.89     96.54 o 
   5   3   2     4191.71     4221.03    119.99 o 
   7   3   2     1228.05     1343.00    123.19 o 
   9   3   2      577.35      670.28     90.12 o 
  11   3   2     2063.82     2074.23    110.17 o 
  13   3   2     2880.95     2901.31    189.21 o 
  15   3   2     1147.50     1172.91    157.58 o 
  17   3   2      127.72      169.61    115.08 o 
  19   3   2       92.54       62.10    104.42 o 
  21   3   2        5.44       79.28    103.01 o 
  23   3   2       29.63      238.91    134.01 o 
  25   3   2      137.90      -91.66     87.50 o 
  27   3   2       14.60       31.72    107.32 o 
 -28   4   2       36.00      236.03    195.69 o 
 -26   4   2        6.19      237.90    215.40 o 
 -24   4   2       45.42      237.96    100.94 o 
 -22   4   2       59.59      -86.61    101.30 o 
 -20   4   2      103.88       21.97    110.85 o 
 -18   4   2      131.79      259.94    115.33 o 
 -16   4   2     1579.95     1655.36    111.30 o 
 -14   4   2       56.35       68.07     93.37 o 
 -12   4   2     1159.02     1221.14    138.45 o 
 -10   4   2      438.05      568.43     85.42 o 
  -8   4   2     2002.67     1860.12    102.57 o 
  -6   4   2      212.84      267.16    106.49 o 
  -4   4   2     2740.84     2689.42    116.69 o 
  -2   4   2      301.07      409.13     85.49 o 
   0   4   2     1164.86      717.17    211.33 o 
   2   4   2      610.87      711.84     92.65 o 
   4   4   2      100.75      208.87     86.92 o 
   6   4   2      855.21      885.61     97.78 o 
   8   4   2      649.41      648.04    119.92 o 
  10   4   2      315.14      421.95     84.08 o 
  12   4   2     1378.52     1309.22    136.23 o 
  14   4   2        0.86      124.07     94.29 o 
  16   4   2      835.79      969.02    103.74 o 
  18   4   2      262.21      389.83     79.82 o 
  20   4   2       61.57      240.49     97.90 o 
  22   4   2        7.70      -12.43    116.89 o 
  24   4   2       33.92      -50.37     88.28 o 
 -25   5   2        2.69      -79.22    103.02 o 
 -23   5   2        2.40       98.58    152.80 o 
 -21   5   2        0.23       33.01     91.71 o 
 -19   5   2      130.25       65.44     90.43 o 
 -17   5   2        1.06      178.80     95.99 o 
 -15   5   2       81.62      128.88     95.92 o 
 -13   5   2      306.81      296.80    102.67 o 
 -11   5   2      275.44      402.76     96.86 o 
  -9   5   2        0.05       55.89    113.79 o 
  -7   5   2      470.73      351.98     99.58 o 
  -5   5   2       75.01       77.62    134.32 o 
  -3   5   2      442.62      435.45     89.17 o 
  -1   5   2      457.66      458.02     82.62 o 
   1   5   2       37.68      -45.22     90.09 o 
   3   5   2        1.19      178.84    108.98 o 
   5   5   2      250.93      347.17     96.69 o 
   7   5   2       73.84       94.83    130.29 o 
   9   5   2        3.15       92.12     93.01 o 
  11   5   2      379.69      691.06    129.89 o 
  13   5   2      350.40      240.66     97.86 o 
  15   5   2      106.59      180.62     87.74 o 
  17   5   2       82.90      243.10     80.32 o 
  19   5   2      145.89        3.17    117.40 o 
  21   5   2       66.35      -26.16    152.29 o 
  23   5   2        2.42      107.04     90.22 o 
 -22   6   2        5.21      146.22     91.49 o 
 -20   6   2        0.10       66.14     89.31 o 
 -18   6   2       13.66      -26.82     84.25 o 
 -16   6   2       27.19      206.49     94.98 o 
 -14   6   2       46.50       78.83     89.57 o 
 -12   6   2        2.11      -28.23     76.65 o 
 -10   6   2      399.79      416.86     96.74 o 
  -8   6   2     1058.36     1085.22    102.94 o 
  -6   6   2      108.81        2.63     86.76 o 
  -4   6   2      167.70      140.93     93.39 o 
  -2   6   2       18.71      212.43     92.50 o 
   0   6   2      271.75      261.37     77.99 o 
   2   6   2        8.63        2.62     76.84 o 
   4   6   2      663.36      606.20    119.47 o 
   6   6   2     1309.25     1286.23     81.75 o 
   8   6   2      166.98       93.22     93.47 o 
  10   6   2       86.08      170.23     87.18 o 
  12   6   2        8.79        3.69    128.73 o 
  14   6   2       25.56      222.38     86.52 o 
  16   6   2        7.80       88.09     93.78 o 
  18   6   2       10.46      -17.24     94.37 o 
  20   6   2        0.01       65.99     84.08 o 
 -17   7   2        6.31       21.02    150.97 o 
 -15   7   2        7.30      149.65    158.89 o 
 -13   7   2        0.38      -73.47     76.96 o 
 -11   7   2       45.90      149.11     84.95 o 
  -9   7   2       35.89       12.41     93.82 o 
  -7   7   2      368.57      361.65     86.08 o 
  -5   7   2      485.72      276.79    100.57 o 
  -3   7   2      239.74      315.58     74.86 o 
  -1   7   2       24.59       56.79     92.38 o 
   1   7   2       32.50       74.46    165.59 o 
   3   7   2       43.21      201.98     82.08 o 
   5   7   2        9.83      -24.47    138.55 o 
   7   7   2      153.66      351.61    178.11 o 
   9   7   2      211.56      146.07    108.28 o 
  11   7   2       82.38      224.81     94.03 o 
  13   7   2        4.56      171.69    122.78 o 
  15   7   2       51.94       77.67     98.30 o 
  -8   8   2        7.03       45.53     95.86 o 
  -6   8   2        0.87      -39.70     92.96 o 
  -4   8   2        0.96       43.80     84.49 o 
  -2   8   2       11.79      229.95     78.40 o 
   0   8   2        0.89      223.45    100.37 o 
   2   8   2        5.27       95.55     87.02 o 
   4   8   2        2.22      142.63     82.78 o 
   6   8   2        0.02       82.49     86.76 o 
 -31   1   3       27.76      262.21    101.68 o 
 -29   1   3      184.24      -14.39    102.89 o 
 -27   1   3       32.17       53.90     80.80 o 
 -25   1   3       80.07      129.68     90.90 o 
 -21   1   3      164.80      241.39    110.11 o 
 -19   1   3        9.77      202.14    114.03 o 
 -17   1   3     6317.93     5997.53    245.87 o 
 -15   1   3     8072.05     7399.65    317.08 o 
 -13   1   3     2950.92     2845.86    129.96 o 
 -11   1   3     2098.92     2054.85    139.34 o 
  -9   1   3    43269.56    43968.89    453.65 o 
  -7   1   3    58035.46    57946.26    785.55 o 
  -5   1   3     1121.57     1189.55    171.11 o 
  -3   1   3     3376.79     3395.54    194.47 o 
  -1   1   3    40354.30    40158.47   1786.09 o 
   1   1   3     1307.34     1211.72    168.08 o 
   3   1   3     2590.46     2548.78    175.46 o 
   5   1   3     4187.19     4049.16    159.16 o 
   7   1   3      118.05      142.75    123.80 o 
   9   1   3       71.86      239.30    114.28 o 
  11   1   3      620.50      696.89    113.43 o 
  13   1   3      220.89      469.72    135.73 o 
  15   1   3       12.48       41.77    105.11 o 
  17   1   3      226.06      282.27    112.61 o 
  19   1   3       77.74      100.60    139.15 o 
  21   1   3      208.88      205.00    112.00 o 
  23   1   3        0.00       78.08     97.81 o 
  25   1   3       12.58       61.97     89.29 o 
  27   1   3       89.80      288.69    163.63 o 
 -30   2   3        2.42      185.72    101.95 o 
 -28   2   3        1.47      234.06    110.91 o 
 -26   2   3      252.09      133.58     95.76 o 
 -24   2   3      509.05      421.30     90.48 o 
 -22   2   3        0.19      177.61     94.50 o 
 -20   2   3      188.69      171.81    125.55 o 
 -18   2   3      179.40      316.41    123.67 o 
 -16   2   3     1553.54     1604.84    111.92 o 
 -14   2   3     5565.35     5462.61    145.48 o 
 -12   2   3      131.31      289.93    111.13 o 
 -10   2   3      376.91      395.05    144.21 o 
  -8   2   3    14591.93    14615.10    149.91 o 
  -6   2   3    18927.17    19252.39    187.82 o 
  -4   2   3        1.22       45.76    129.32 o 
  -2   2   3     1099.36      918.41    125.18 o 
   0   2   3     6484.81     6346.50    172.83 o 
   2   2   3        1.60       67.14    139.43 o 
   4   2   3        8.54       42.29    125.22 o 
   6   2   3       15.86       62.46    117.01 o 
   8   2   3     1019.87     1106.29    126.82 o 
  10   2   3       37.65       18.92    108.70 o 
  12   2   3      153.84      266.69    102.23 o 
  14   2   3        0.10      146.53    121.53 o 
  16   2   3      132.66      188.21    141.97 o 
  18   2   3        9.48      181.02    101.27 o 
  20   2   3        1.50      -71.77    161.64 o 
  22   2   3        3.63      -22.43    109.31 o 
  24   2   3       72.74       11.79    110.52 o 
  26   2   3        0.36      -36.96    104.88 o 
  28   2   3        0.68      195.91    198.49 o 
 -29   3   3       49.48      122.76     86.83 o 
 -27   3   3       42.17      154.57     82.14 o 
 -25   3   3       41.52      164.82     81.26 o 
 -23   3   3      170.90      148.35    146.35 o 
 -21   3   3      142.90      326.69     90.21 o 
 -19   3   3       84.83      -92.10     96.09 o 
 -17   3   3      141.85      175.80    105.39 o 
 -15   3   3      438.05      441.67     93.18 o 
 -13   3   3      260.19      149.17    119.41 o 
 -11   3   3        0.13      -32.18    100.85 o 
  -9   3   3       87.08       85.57    109.45 o 
  -7   3   3      832.19      840.28    104.44 o 
  -5   3   3     1590.02     1604.80    119.51 o 
  -3   3   3      685.65      776.63     95.15 o 
  -1   3   3     7501.02     7033.77    854.58 o 
   1   3   3     3525.76     3774.83    119.66 o 
   3   3   3    13948.00    13716.76   2003.23 o 
   5   3   3      124.83      255.97    112.85 o 
   7   3   3        1.19      117.57     99.63 o 
   9   3   3     3517.15     3526.11    105.13 o 
  11   3   3      515.38      473.38    100.01 o 
  13   3   3      636.12      481.13    113.67 o 
  15   3   3      452.03      267.47    115.97 o 
  17   3   3       38.07      102.87     90.57 o 
  19   3   3      319.33      350.96     88.41 o 
  21   3   3       73.30      145.51     94.03 o 
  23   3   3        3.55      284.95     92.62 o 
  25   3   3       29.90       87.33    106.87 o 
 -28   4   3       16.26      110.21     87.80 o 
 -26   4   3       87.18       89.62    124.75 o 
 -24   4   3        3.63       13.65     98.41 o 
 -22   4   3        0.59       94.21     87.30 o 
 -20   4   3       27.69      222.91    101.14 o 
 -18   4   3      682.11      599.01     92.39 o 
 -16   4   3       29.42      197.96     98.10 o 
 -14   4   3       28.75      141.86     96.24 o 
 -12   4   3      393.45      477.36    106.43 o 
 -10   4   3      662.77      744.04     92.22 o 
  -8   4   3      371.67      458.07     90.00 o 
  -6   4   3      291.15      300.37    115.29 o 
  -4   4   3     1106.09     1214.19     94.72 o 
  -2   4   3     2717.05     2311.75    593.01 o 
   0   4   3     1503.48     1511.86    132.35 o 
   2   4   3      193.82      299.91    101.62 o 
   4   4   3      335.92      377.12    124.53 o 
   6   4   3     1069.62      937.27    130.54 o 
   8   4   3      488.76      388.87     89.11 o 
  10   4   3      686.90      786.72     88.37 o 
  12   4   3        0.02      167.61    116.83 o 
  14   4   3       46.19      210.71    103.87 o 
  16   4   3     1246.20     1161.03    172.94 o 
  18   4   3       28.27      174.79     97.27 o 
  20   4   3        3.55      148.98     88.23 o 
  22   4   3       46.48      100.05    123.49 o 
  24   4   3       20.96      -74.99     84.53 o 
 -25   5   3        0.62       52.02     94.54 o 
 -23   5   3        8.30      184.24    121.07 o 
 -21   5   3       23.93     -166.25     83.12 o 
 -19   5   3       12.05       25.30     99.21 o 
 -17   5   3      156.65      191.25     96.53 o 
 -15   5   3      228.12      156.48     84.34 o 
 -13   5   3      177.41      207.55    105.30 o 
 -11   5   3        7.37       15.78    102.15 o 
  -9   5   3       19.73      117.56     82.37 o 
  -7   5   3      877.20      999.12     90.39 o 
  -5   5   3      200.17      145.54     93.64 o 
  -3   5   3      731.43      744.76     98.51 o 
  -1   5   3      321.37      286.14     82.80 o 
   1   5   3      462.92      426.84     87.64 o 
   3   5   3       56.82       50.81     90.21 o 
   5   5   3      167.33      211.01     90.79 o 
   7   5   3       39.98       74.81     99.40 o 
   9   5   3       60.69      -41.80     89.95 o 
  11   5   3     1535.81     1419.92     98.70 o 
  13   5   3      149.09      115.37     87.92 o 
  15   5   3        0.42      -65.68     86.90 o 
  17   5   3      155.30      268.77     90.41 o 
  19   5   3       21.78       90.26    113.29 o 
  21   5   3        0.86      -16.94     89.01 o 
 -22   6   3        0.11       59.27     83.80 o 
 -20   6   3      142.71      217.44     91.27 o 
 -18   6   3       27.77       -2.67     86.25 o 
 -16   6   3       21.68     -122.68     90.75 o 
 -14   6   3       22.29      -28.64     95.91 o 
 -12   6   3       86.84      -79.37    101.43 o 
 -10   6   3      178.68      176.57     94.39 o 
  -8   6   3      845.58      675.91     96.64 o 
  -6   6   3       47.96      117.33    106.07 o 
  -4   6   3      324.75      170.73     77.96 o 
  -2   6   3     1415.01     1323.81    111.15 o 
   0   6   3      990.37      881.95     79.34 o 
   2   6   3       80.88      210.24     92.15 o 
   4   6   3       60.53     -170.23    118.78 o 
   6   6   3     1361.24     1268.47     86.92 o 
   8   6   3      229.55      236.40     91.22 o 
  10   6   3        7.24      108.76    171.33 o 
  12   6   3       46.52       39.35     85.07 o 
  14   6   3       81.90       80.65     85.26 o 
  16   6   3        2.01       67.61     80.00 o 
  18   6   3       38.95       51.59     99.22 o 
 -17   7   3        3.67      -52.08     83.85 o 
 -15   7   3       30.85      111.25    107.74 o 
 -13   7   3       29.69      154.57    103.04 o 
 -11   7   3        0.36      204.74     79.35 o 
  -9   7   3        0.51      186.36    103.63 o 
  -7   7   3       10.82       -9.20    119.07 o 
  -5   7   3        4.89       65.41     71.83 o 
  -3   7   3       28.46      -81.85     90.29 o 
  -1   7   3      300.26      458.00     82.14 o 
   1   7   3        0.85      129.95     82.06 o 
   3   7   3        0.34      170.16     80.98 o 
   5   7   3      106.44      207.88    128.78 o 
   7   7   3       26.05      262.87     76.75 o 
   9   7   3       65.32       45.28     82.74 o 
  11   7   3      211.72      154.16     93.27 o 
  13   7   3       14.16       33.01    145.80 o 
  -8   8   3       23.15       51.00     96.08 o 
  -6   8   3       14.68      189.89    104.58 o 
  -4   8   3       25.96       93.27    124.09 o 
  -2   8   3       67.36      187.53    101.13 o 
   0   8   3        1.53      115.25     94.13 o 
   2   8   3        3.98       86.85     83.49 o 
   4   8   3      121.29       76.84     79.61 o 
   6   8   3       49.50       23.71     87.45 o 
 -32   0   4        2.91      105.25    134.86 o 
 -30   0   4       23.92      105.82    132.41 o 
 -28   0   4        6.89     -185.02    211.44 o 
 -26   0   4        6.15      219.41    121.53 o 
 -24   0   4       17.64      156.51    126.06 o 
 -22   0   4      284.63      387.65    163.55 o 
 -20   0   4      762.06      695.13    142.70 o 
 -18   0   4      758.14      829.57    203.94 o 
 -16   0   4     1679.24     1890.02    179.94 o 
 -14   0   4    26733.48    26973.86    795.36 o 
 -12   0   4      590.96      876.34    206.86 o 
 -10   0   4     9310.21     9428.56    244.10 o 
  -8   0   4    40363.69    39323.43    841.77 o 
  -6   0   4     2754.21     2562.32    279.06 o 
  -4   0   4      647.88      741.92    329.30 o 
  -2   0   4     1444.30     1136.78    501.74 o 
   0   0   4     1610.02     1733.36    340.29 o 
   2   0   4    25638.91    24545.33   1581.82 o 
   4   0   4    15383.97    14190.03    474.88 o 
   6   0   4    14792.17    14156.30    282.67 o 
   8   0   4      641.96      607.16    199.73 o 
  10   0   4       87.97      152.21    185.91 o 
  12   0   4     8976.88     9220.78    456.04 o 
  14   0   4      887.90     1084.69    180.21 o 
  16   0   4     1945.98     1758.64    264.65 o 
  18   0   4      759.19      953.74    164.77 o 
  20   0   4      177.94      206.20    252.09 o 
  22   0   4      579.89      450.07    138.52 o 
  24   0   4       14.98      -18.13    272.33 o 
  26   0   4      109.59      368.94    207.78 o 
  28   0   4       22.43      -49.65    139.92 o 
 -31   1   4       19.36      167.10     90.82 o 
 -29   1   4       22.12      156.34    115.86 o 
 -27   1   4       46.37      -57.86     96.13 o 
 -25   1   4      208.80      355.86    100.41 o 
 -23   1   4        4.77       56.66    105.56 o 
 -21   1   4        4.66      107.50    112.46 o 
 -19   1   4       37.38      276.87    129.57 o 
 -17   1   4      640.34      562.27    113.49 o 
 -15   1   4     1633.92     1892.61    127.72 o 
 -13   1   4     1010.58     1128.96    138.89 o 
 -11   1   4      589.00      575.37    132.47 o 
  -9   1   4     9662.12     9056.31    363.87 o 
  -7   1   4     8686.97     8710.36    190.27 o 
  -5   1   4    31494.63    31073.52   1754.71 o 
  -3   1   4    16794.38    15029.74   2502.36 o 
  -1   1   4    98886.98    97479.01   1157.02 o 
   1   1   4    10079.85    10493.49    220.85 o 
   3   1   4     1204.60     1376.77    206.37 o 
   5   1   4     5353.06     5595.82    170.81 o 
   7   1   4     5913.42     5962.11    194.55 o 
   9   1   4      820.21      904.07    131.25 o 
  11   1   4       28.40       33.11    109.39 o 
  13   1   4      100.40      504.64    125.73 o 
  15   1   4     1446.67     1409.17    123.22 o 
  17   1   4      369.83       77.19    138.74 o 
  19   1   4      196.52      179.25    157.18 o 
  21   1   4      103.60      339.49    102.78 o 
  23   1   4       23.03     -105.28     99.91 o 
  25   1   4        0.07      -10.39    110.57 o 
  27   1   4        4.64       78.43    163.12 o 
 -32   2   4       18.16     -112.00    242.85 o 
 -30   2   4       23.49     -107.68     93.56 o 
 -28   2   4       57.10      259.87     98.92 o 
 -26   2   4       16.97       61.05    106.82 o 
 -24   2   4      140.22      259.11     99.21 o 
 -22   2   4       20.43      160.46     98.17 o 
 -20   2   4     2480.53     2417.61    138.34 o 
 -18   2   4       67.98      103.30    109.22 o 
 -16   2   4        0.05      125.34    117.31 o 
 -14   2   4      550.71      681.32    121.31 o 
 -12   2   4     4131.42     3975.61    134.61 o 
 -10   2   4     1118.24     1160.67    134.42 o 
  -8   2   4     2827.14     2843.59    130.30 o 
  -6   2   4     1697.09     1656.77    115.89 o 
  -4   2   4     4549.77     4433.07    156.16 o 
  -2   2   4     7764.24     7540.31    482.90 o 
   0   2   4    10641.38    11261.80    297.11 o 
   2   2   4    12819.86    13100.13    277.44 o 
   4   2   4     1248.80     1368.95    132.62 o 
   6   2   4     2218.71     2161.62    121.59 o 
   8   2   4      244.55      258.93    125.59 o 
  10   2   4     1337.45     1364.94    123.85 o 
  12   2   4      311.91      403.48    138.34 o 
  14   2   4       50.87       94.10    105.37 o 
  16   2   4       17.58      239.84    116.08 o 
  18   2   4       12.43      -34.07    106.89 o 
  20   2   4      177.08      308.43     86.77 o 
  22   2   4       71.26       70.66     88.57 o 
  24   2   4        8.82      285.82    126.02 o 
  26   2   4        1.73      178.14     94.93 o 
 -29   3   4       11.08       -4.32     80.81 o 
 -27   3   4       27.75       91.34     85.24 o 
 -25   3   4       14.68       30.78    103.62 o 
 -23   3   4        1.92       65.90     96.66 o 
 -21   3   4      172.61      244.48     92.92 o 
 -19   3   4      979.95      978.62    107.10 o 
 -17   3   4        0.90      -68.52    122.98 o 
 -15   3   4       81.33      176.91    117.70 o 
 -13   3   4      236.92      199.03     98.48 o 
 -11   3   4      560.89      670.56    118.90 o 
  -9   3   4      443.42      432.68     99.76 o 
  -7   3   4        1.01      -26.25     91.89 o 
  -5   3   4      126.88       89.18    103.05 o 
  -3   3   4       39.02      -15.17     93.24 o 
  -1   3   4        6.38       77.20    108.02 o 
   1   3   4      381.14      483.29    123.14 o 
   3   3   4     8442.79     9010.29    237.00 o 
   5   3   4     2412.79     2739.10    123.29 o 
   7   3   4      277.40      353.00    109.86 o 
   9   3   4        3.57      106.40    128.25 o 
  11   3   4       89.92      234.55     94.95 o 
  13   3   4       38.31       56.57    109.52 o 
  15   3   4      312.63      336.58    100.59 o 
  17   3   4      712.00      574.71    134.77 o 
  19   3   4       91.88      380.71    103.34 o 
  21   3   4       11.40      243.04     92.72 o 
  23   3   4       34.85      206.29    137.04 o 
  25   3   4       35.10      113.61     95.09 o 
 -28   4   4       19.00       73.80     93.93 o 
 -26   4   4       22.12       10.48    162.87 o 
 -24   4   4       12.33       69.29     93.81 o 
 -22   4   4       86.57       25.32    203.66 o 
 -20   4   4      216.88      285.13    157.78 o 
 -18   4   4      445.34      351.31    174.05 o 
 -16   4   4     1176.46     1140.84     88.28 o 
 -14   4   4     1625.00     1607.03    108.38 o 
 -12   4   4        7.33      163.13    115.44 o 
 -10   4   4       22.74      146.17    107.26 o 
  -8   4   4      308.20      320.18     88.30 o 
  -6   4   4       13.24      -33.12    114.28 o 
  -4   4   4      315.79      399.75     92.16 o 
  -2   4   4     1498.87     1595.06    103.84 o 
   0   4   4      542.29      543.94     92.71 o 
   2   4   4     1059.72      971.29     88.95 o 
   4   4   4     1473.84     1566.52    149.69 o 
   6   4   4      653.55      635.76     88.70 o 
   8   4   4      988.02      819.16     98.29 o 
  10   4   4      881.81      879.99     92.81 o 
  12   4   4      433.50      585.37    118.04 o 
  14   4   4      711.42      555.51     97.10 o 
  16   4   4       25.10      -54.24     96.34 o 
  18   4   4      176.69      409.46     98.43 o 
  20   4   4       70.86        3.16     99.46 o 
  22   4   4        1.37       33.47    147.56 o 
  24   4   4       42.57       42.26    168.82 o 
 -25   5   4        0.02      -16.11     98.95 o 
 -23   5   4      108.12      319.91     83.91 o 
 -21   5   4      126.24       83.25     88.71 o 
 -19   5   4       68.04      115.27     83.16 o 
 -17   5   4        6.66      181.25     89.97 o 
 -15   5   4      100.91       25.78    157.38 o 
 -13   5   4       20.03      205.99    100.43 o 
 -11   5   4      971.25      695.54    216.67 o 
  -9   5   4       24.36      179.51     98.99 o 
  -7   5   4     1381.21     1497.32     93.69 o 
  -5   5   4      825.06      950.37    105.74 o 
  -3   5   4     2000.83     1948.71    100.34 o 
  -1   5   4      667.07      713.76     86.71 o 
   1   5   4     3552.26     3520.02    117.92 o 
   3   5   4     3706.51     3546.95    105.94 o 
   5   5   4      118.58      244.11     83.86 o 
   7   5   4       52.68      145.82    122.14 o 
   9   5   4     2857.27     2980.69     94.53 o 
  11   5   4      628.62      603.69     94.60 o 
  13   5   4      166.85      146.26     86.51 o 
  15   5   4      111.19       35.50     79.53 o 
  17   5   4      144.35       24.55     79.25 o 
  19   5   4       31.11       93.48    109.80 o 
  21   5   4        1.68      179.70     91.09 o 
 -22   6   4       57.67       53.72    125.80 o 
 -20   6   4       14.81      214.52     89.78 o 
 -18   6   4        7.08      -64.63     87.82 o 
 -16   6   4       45.42       76.10     84.97 o 
 -14   6   4        0.25        7.51     89.82 o 
 -12   6   4      473.94      413.34     98.61 o 
 -10   6   4       58.93      270.77    111.04 o 
  -8   6   4       17.41      -53.92     91.18 o 
  -6   6   4      119.68      -28.88     75.57 o 
  -4   6   4      870.27      876.61    109.95 o 
  -2   6   4      109.73      106.36     79.89 o 
   0   6   4      462.50      566.11     79.61 o 
   2   6   4       10.38      155.27     99.92 o 
   4   6   4      512.84      391.27     90.82 o 
   6   6   4      323.03      171.02     86.36 o 
   8   6   4      925.83      908.11    111.75 o 
  10   6   4        6.79      146.24    105.89 o 
  12   6   4      155.07       30.92     77.61 o 
  14   6   4      134.95      267.27     98.51 o 
  16   6   4       16.27      -12.44     83.16 o 
  18   6   4        0.21      177.54     96.14 o 
 -17   7   4       70.97       98.49    143.23 o 
 -15   7   4        0.04      -60.09    105.79 o 
 -13   7   4        1.74       83.16    111.40 o 
 -11   7   4        5.07      149.89     91.53 o 
  -9   7   4        6.30      185.31     84.43 o 
  -7   7   4        0.11       92.70     94.68 o 
  -5   7   4      148.77      108.34    111.75 o 
  -3   7   4      122.42      224.38     72.66 o 
  -1   7   4      182.93      224.87     82.77 o 
   1   7   4       26.06      114.16     98.81 o 
   3   7   4        4.90        3.05    109.03 o 
   5   7   4       36.70       11.46     92.71 o 
   7   7   4      147.99        2.98     93.03 o 
   9   7   4        0.59      117.32    106.72 o 
  11   7   4       23.66       64.60     94.54 o 
  13   7   4       29.56     -116.72     92.52 o 
 -10   8   4        0.85      160.54    139.06 o 
  -8   8   4        6.44      154.68     79.23 o 
  -6   8   4       11.71       31.35     95.19 o 
  -4   8   4        0.45      117.81     86.10 o 
  -2   8   4        0.28       26.32     80.87 o 
   0   8   4       44.76      229.57     87.15 o 
   2   8   4        0.48       92.57     85.25 o 
   4   8   4       12.73       85.34     96.17 o 
 -33   1   5       12.24      193.70    103.38 o 
 -31   1   5       22.73     -109.76    154.66 o 
 -29   1   5       94.60      -83.90    102.06 o 
 -27   1   5        8.70      115.34     95.92 o 
 -25   1   5      380.32      246.59     99.79 o 
 -23   1   5        2.19       39.46    122.23 o 
 -21   1   5      634.50      491.60    123.97 o 
 -19   1   5       90.00      207.11    121.07 o 
 -17   1   5      365.22      507.98    136.23 o 
 -15   1   5      852.08      701.84    129.93 o 
 -13   1   5     9972.75     9927.86    226.65 o 
 -11   1   5     5724.94     5759.56    170.93 o 
  -9   1   5     5761.08     5883.03    174.60 o 
  -7   1   5     6592.66     6322.26    184.84 o 
  -5   1   5     3537.41     3378.48    196.05 o 
  -3   1   5    17570.96    17161.30    500.45 o 
  -1   1   5       64.66      -15.77    162.65 o 
   1   1   5    24194.51    23482.83    693.43 o 
   3   1   5    10496.68    10722.44    283.49 o 
   5   1   5      272.45      213.35    142.22 o 
   7   1   5      758.29      731.84    161.50 o 
   9   1   5     1685.29     1767.57    127.01 o 
  11   1   5      741.95      910.58    131.38 o 
  13   1   5       64.72      299.96    123.75 o 
  15   1   5        1.16      -65.04    109.84 o 
  17   1   5     1623.25     1640.14    119.80 o 
  19   1   5      188.62      335.97    127.26 o 
  21   1   5        0.11      199.65    121.33 o 
  23   1   5       97.16      255.08     99.47 o 
  25   1   5       43.71      335.11    186.69 o 
  27   1   5        4.30       33.47    104.75 o 
 -32   2   5       28.57       -0.39    105.63 o 
 -30   2   5       77.24      137.35     96.59 o 
 -28   2   5      199.45      334.36    101.93 o 
 -26   2   5      275.44      203.06     91.22 o 
 -24   2   5      437.24      271.31     87.49 o 
 -22   2   5      310.63      415.95    110.55 o 
 -20   2   5      573.22      363.47    174.43 o 
 -18   2   5      878.61      899.32    149.28 o 
 -16   2   5     5570.76     5455.32    223.61 o 
 -14   2   5      538.74      472.35    128.22 o 
 -12   2   5     9250.88     9345.11    212.38 o 
 -10   2   5     6736.75     6998.77    144.38 o 
  -8   2   5      164.40      241.25    149.05 o 
  -6   2   5     6212.92     6235.79    141.60 o 
  -4   2   5     3023.27     2892.80    116.42 o 
  -2   2   5     9988.57     9826.29    699.31 o 
   0   2   5     1020.58      848.69    136.31 o 
   2   2   5      883.89     1041.59    149.46 o 
   4   2   5     3619.49     3709.78    110.07 o 
   6   2   5     4999.43     4979.66    157.43 o 
   8   2   5      271.87      309.77    111.89 o 
  10   2   5      435.97      627.11    140.92 o 
  12   2   5        0.06       72.02    110.90 o 
  14   2   5       61.98       40.70    123.38 o 
  16   2   5      207.83      183.45    120.62 o 
  18   2   5       36.80      133.67    102.44 o 
  20   2   5      143.12      239.19     96.61 o 
  22   2   5       47.15      195.78     91.46 o 
  24   2   5       70.23      -91.54     87.82 o 
  26   2   5        0.01      -16.53    124.29 o 
 -31   3   5       56.41      139.54     81.96 o 
 -29   3   5       66.30       59.95     92.97 o 
 -27   3   5       13.02      240.66     92.39 o 
 -25   3   5      100.02      124.33     94.52 o 
 -23   3   5      148.68      109.76    109.29 o 
 -21   3   5      379.69      434.69     97.20 o 
 -19   3   5       60.89       92.82    101.30 o 
 -17   3   5        1.02       68.60     95.10 o 
 -15   3   5     3850.23     3951.62     99.72 o 
 -13   3   5      141.05      190.91     96.91 o 
 -11   3   5     1989.40     2012.70     94.22 o 
  -9   3   5    10847.33    11539.35    161.36 o 
  -7   3   5      229.01      266.67    111.19 o 
  -5   3   5      431.52      453.85     93.63 o 
  -3   3   5     8697.32     8780.15   1405.11 o 
  -1   3   5      236.68      323.76     95.86 o 
   1   3   5        5.13      106.93    117.47 o 
   3   3   5      706.68      737.76    104.55 o 
   5   3   5     1822.23     2165.01     92.84 o 
   7   3   5     1021.03      936.59     90.48 o 
   9   3   5       20.03      -97.66    128.81 o 
  11   3   5       57.22      293.08    131.24 o 
  13   3   5       22.32      190.48    102.06 o 
  15   3   5      149.10      216.97     99.23 o 
  17   3   5       18.78      330.94    116.21 o 
  19   3   5        3.57      -18.80     97.75 o 
  21   3   5        3.25      262.11    110.24 o 
  23   3   5        0.07       13.97     93.33 o 
  25   3   5        3.76       87.08     94.30 o 
 -28   4   5       71.13       29.82    126.46 o 
 -26   4   5       37.11       31.56     80.49 o 
 -24   4   5       68.69      106.72     83.09 o 
 -22   4   5        7.88      -72.97     89.03 o 
 -20   4   5       70.53       82.51    131.15 o 
 -18   4   5       98.45       69.34    104.33 o 
 -16   4   5      220.87      404.17    119.00 o 
 -14   4   5     1651.02     1473.97    103.65 o 
 -12   4   5      133.04      158.61     88.74 o 
 -10   4   5       58.15      171.08     86.80 o 
  -8   4   5        0.57       35.26    103.23 o 
  -6   4   5     1534.57     1640.37    106.83 o 
  -4   4   5        7.92      -31.22     98.52 o 
  -2   4   5       35.69      -35.63     97.83 o 
   0   4   5     2879.60     2974.25     98.83 o 
   2   4   5     1404.56     1685.89    159.35 o 
   4   4   5      257.73      377.63    114.63 o 
   6   4   5      828.07      791.56    107.83 o 
   8   4   5       20.45      -47.81    117.70 o 
  10   4   5        2.61       75.87     95.27 o 
  12   4   5      254.11      303.03     94.68 o 
  14   4   5      256.33      257.66     91.10 o 
  16   4   5       29.38      319.34     89.87 o 
  18   4   5       58.58       -4.78     89.87 o 
  20   4   5        8.25      -72.25     90.71 o 
  22   4   5        3.55       34.59     79.21 o 
 -25   5   5        2.78       97.94     98.70 o 
 -23   5   5       85.88       81.29     92.72 o 
 -21   5   5        1.44      228.80    100.98 o 
 -19   5   5        5.73      189.32    107.46 o 
 -17   5   5      324.20      214.57    202.30 o 
 -15   5   5        1.39       55.71    115.38 o 
 -13   5   5      276.97      308.30     90.27 o 
 -11   5   5      333.34      307.66    112.82 o 
  -9   5   5      174.91      210.09     83.01 o 
  -7   5   5      390.91      455.38    117.14 o 
  -5   5   5      450.98      359.70     94.37 o 
  -3   5   5     1369.74     1245.21    183.22 o 
  -1   5   5      562.64      394.38     95.86 o 
   1   5   5      426.07      339.49    111.25 o 
   3   5   5      566.81      710.41     99.34 o 
   5   5   5     2681.77     2657.50    165.13 o 
   7   5   5      890.04      659.66    237.45 o 
   9   5   5      737.37      680.25     97.42 o 
  11   5   5      975.52      881.18     94.38 o 
  13   5   5       14.77       -2.67     78.03 o 
  15   5   5        7.13       97.79     93.87 o 
  17   5   5       44.87       98.16     88.38 o 
  19   5   5        0.72      -38.98    133.26 o 
  21   5   5       21.13      -67.20     85.96 o 
 -22   6   5      143.05      112.95    115.08 o 
 -20   6   5       10.46      -63.66     88.17 o 
 -18   6   5       46.69      224.39     88.89 o 
 -16   6   5       10.32       31.41     74.57 o 
 -14   6   5      130.34       73.50    120.59 o 
 -12   6   5       84.11      287.39    103.39 o 
 -10   6   5      535.95      433.11     83.82 o 
  -8   6   5     1094.23      920.56     87.35 o 
  -6   6   5      103.48      210.93     88.49 o 
  -4   6   5      797.03      710.52    100.51 o 
  -2   6   5      119.29      211.31     89.57 o 
   0   6   5      392.77      396.85    103.95 o 
   2   6   5      410.04      380.35     81.38 o 
   4   6   5      307.45      182.33     78.21 o 
   6   6   5       10.72       40.26     84.38 o 
   8   6   5      358.69      575.54     92.51 o 
  10   6   5       15.36      192.96     95.93 o 
  12   6   5        6.16       83.77     90.86 o 
  14   6   5       39.64      117.06     85.11 o 
  16   6   5       27.70      111.25     75.16 o 
  18   6   5       56.18      130.95    158.58 o 
 -19   7   5       20.41      218.77    163.99 o 
 -17   7   5       13.16       52.80    127.87 o 
 -15   7   5       19.30       20.85     94.94 o 
 -13   7   5        0.98       66.77     97.20 o 
 -11   7   5        1.22      -61.63     93.37 o 
  -9   7   5       38.49       17.48     75.48 o 
  -7   7   5       48.63      148.60     80.71 o 
  -5   7   5        0.00       53.39     82.29 o 
  -3   7   5      346.67      293.88     83.69 o 
  -1   7   5      106.98      147.35    101.40 o 
   1   7   5       94.67       50.06     82.24 o 
   3   7   5       48.13       54.62     83.11 o 
   5   7   5       51.37       24.46     83.74 o 
   7   7   5      122.55      142.09     90.95 o 
   9   7   5       95.50      158.70     84.90 o 
  11   7   5        0.20       58.97     86.92 o 
  13   7   5        0.48      101.62     95.78 o 
 -10   8   5       58.48       19.94    109.52 o 
  -8   8   5        0.31       51.18     87.01 o 
  -6   8   5        9.42      185.59     95.60 o 
  -4   8   5       85.58      141.58     83.52 o 
  -2   8   5        0.73      170.14     94.19 o 
   0   8   5        4.32      102.41    121.62 o 
   2   8   5       64.07      146.72     94.79 o 
   4   8   5       21.53       37.84    140.41 o 
 -32   0   6        1.93      165.33    132.11 o 
 -30   0   6       29.74      211.09    116.81 o 
 -28   0   6        5.06     -347.76    234.30 o 
 -26   0   6       54.16      184.18    176.55 o 
 -24   0   6        1.04      192.71    154.49 o 
 -22   0   6        1.03      206.08    159.01 o 
 -20   0   6      231.28       92.91    282.45 o 
 -18   0   6       89.45      124.46    176.04 o 
 -16   0   6      237.98      278.91    165.56 o 
 -14   0   6     3383.63     3220.62    241.09 o 
 -12   0   6     2443.18     2003.06    256.98 o 
 -10   0   6    41424.89    37586.28   1714.41 o 
  -8   0   6     8255.59     7241.01    442.60 o 
  -6   0   6    45833.10    39633.63   5834.26 o 
  -4   0   6     6431.72     5552.11    395.32 o 
  -2   0   6    44621.41    42522.25    629.53 o 
   0   0   6    22913.89    21925.10    434.99 o 
   2   0   6    64241.25    66440.14   3253.66 o 
   4   0   6     2333.72     2199.39    228.86 o 
   6   0   6      830.72      899.18    240.67 o 
   8   0   6     4145.10     3936.28    201.10 o 
  10   0   6     2751.12     2413.20    177.66 o 
  12   0   6      489.45      617.86    174.34 o 
  14   0   6     2451.17     2415.97    180.22 o 
  16   0   6       94.17      250.67    157.86 o 
  18   0   6       78.90       33.45    201.15 o 
  20   0   6      288.46      131.57    207.61 o 
  22   0   6        4.51     -139.25    203.59 o 
  24   0   6        4.92     -158.41    165.80 o 
  26   0   6        0.38       70.88    175.85 o 
 -33   1   6        1.18       -2.41     92.83 o 
 -31   1   6       11.22      275.69     93.34 o 
 -27   1   6       20.98      240.37     90.76 o 
 -25   1   6      492.49      505.41    109.49 o 
 -23   1   6       11.08      148.39    111.02 o 
 -21   1   6       83.48       47.10    142.73 o 
 -19   1   6        0.04       71.43    132.22 o 
 -17   1   6       13.89       70.96    103.79 o 
 -15   1   6     1165.15     1149.74    126.41 o 
 -13   1   6     2494.73     2364.34    150.44 o 
 -11   1   6       83.41       56.76    143.53 o 
  -9   1   6     3772.33     3883.47    165.26 o 
  -7   1   6    19740.44    20376.03    397.76 o 
  -5   1   6     1968.86     2054.24    182.25 o 
  -3   1   6     3133.13     3085.29    216.17 o 
  -1   1   6    10463.68    10379.07    284.54 o 
   1   1   6     3756.99     3979.77    184.14 o 
   3   1   6      178.71      302.12    162.95 o 
   5   1   6     8478.59     8585.78    258.51 o 
   7   1   6      397.24      402.02    158.01 o 
   9   1   6        0.58       96.75    104.72 o 
  11   1   6     1596.48     1704.97    152.37 o 
  13   1   6      350.21      376.06    122.21 o 
  15   1   6       88.37       11.69    137.99 o 
  17   1   6       71.91      206.38    122.51 o 
  19   1   6        0.15       98.32    101.09 o 
  21   1   6        4.76      144.46    100.40 o 
  23   1   6       11.59       17.53     95.54 o 
  25   1   6       56.53      111.00    117.44 o 
 -32   2   6       12.09      -29.25    149.90 o 
 -30   2   6       34.77      173.35    109.44 o 
 -28   2   6        5.82       85.97    134.06 o 
 -26   2   6       32.35      -22.86     86.25 o 
 -24   2   6       77.84       26.98    102.27 o 
 -22   2   6     1341.39     1589.58    111.73 o 
 -20   2   6        0.23      118.06    103.26 o 
 -18   2   6       43.21      224.03    112.18 o 
 -16   2   6      228.45      314.25    126.28 o 
 -14   2   6       14.99        0.27    122.33 o 
 -12   2   6     1725.03     1861.26    123.21 o 
 -10   2   6     2788.07     3054.55    133.74 o 
  -8   2   6     9265.96     8789.56    391.77 o 
  -6   2   6       59.05       -1.65    117.81 o 
  -4   2   6      210.38      238.47    122.26 o 
  -2   2   6     1738.47     1808.25    135.69 o 
   0   2   6      384.83      362.40    130.13 o 
   2   2   6     2729.10     2835.05    124.78 o 
   4   2   6     2208.40     2282.70    123.09 o 
   6   2   6      779.48      837.88    114.80 o 
   8   2   6        0.57      145.52    109.53 o 
  10   2   6     1419.90     1416.53    105.75 o 
  12   2   6     1590.08     1597.53    108.52 o 
  14   2   6      362.54      351.52    103.23 o 
  16   2   6       88.17      154.23    119.23 o 
  18   2   6       28.53     -147.14     98.84 o 
  20   2   6      128.60       40.81     90.16 o 
  22   2   6       25.70      173.68     95.64 o 
  24   2   6       31.29      304.71    105.46 o 
  26   2   6        0.33       41.25    106.62 o 
 -31   3   6        3.59      -10.06    188.71 o 
 -29   3   6       28.56       68.72     80.71 o 
 -27   3   6       61.59       40.09     94.06 o 
 -25   3   6        0.05       25.49    201.40 o 
 -23   3   6       59.83      261.72    102.08 o 
 -21   3   6      100.40       96.43     99.81 o 
 -19   3   6       13.47      163.00    103.68 o 
 -17   3   6       76.58      -41.07    104.78 o 
 -15   3   6      495.80      533.81    120.35 o 
 -13   3   6     2903.59     2984.70     96.73 o 
 -11   3   6     2967.42     3072.07    107.90 o 
  -9   3   6        3.37      -29.76    109.37 o 
  -7   3   6     4660.95     4843.72    119.56 o 
  -5   3   6      155.66      206.18     93.58 o 
  -3   3   6     1315.31     1448.88    112.03 o 
  -1   3   6     2587.28     2535.27    115.51 o 
   1   3   6     3916.30     4092.88    110.20 o 
   3   3   6       74.47       77.94    100.18 o 
   5   3   6      355.00      403.22    122.03 o 
   7   3   6      968.30      993.58    117.15 o 
   9   3   6     1137.85     1167.70    120.22 o 
  11   3   6      676.11      806.19    129.73 o 
  13   3   6       82.35      332.79    137.64 o 
  15   3   6      954.85      869.93    110.20 o 
  17   3   6      324.85      382.00    106.14 o 
  19   3   6       75.80      228.24    137.54 o 
  21   3   6       12.87      118.08    100.06 o 
  23   3   6       40.70      -52.29     95.23 o 
 -30   4   6        0.11      155.97    243.20 o 
 -28   4   6        2.37       28.68    119.11 o 
 -26   4   6        0.53      273.49    168.21 o 
 -24   4   6       25.10      -31.79    159.55 o 
 -22   4   6       17.82        6.78    101.21 o 
 -20   4   6      254.76      275.48    108.88 o 
 -18   4   6      188.48      -90.76     96.08 o 
 -16   4   6      402.90      483.80     98.77 o 
 -14   4   6     1391.12     1377.10     97.79 o 
 -12   4   6      855.55     1011.24    145.72 o 
 -10   4   6      332.71      301.14     95.24 o 
  -8   4   6     1232.76     1342.61    104.47 o 
  -6   4   6     1427.24     1370.65     96.04 o 
  -4   4   6     4225.12     4278.82    170.88 o 
  -2   4   6      192.51      204.21    111.67 o 
   0   4   6     1157.68     1062.22    125.28 o 
   2   4   6      164.38      220.16    111.44 o 
   4   4   6      428.37      627.50    113.81 o 
   6   4   6      461.88      395.31     88.70 o 
   8   4   6      880.60      891.73    107.82 o 
  10   4   6      547.18      560.43    108.00 o 
  12   4   6      261.00      152.62    124.10 o 
  14   4   6      278.11      285.92     84.38 o 
  16   4   6        0.02      140.40     93.48 o 
  18   4   6       27.50      -69.47     91.49 o 
  20   4   6        1.80       59.72     90.94 o 
  22   4   6       12.09      121.76     98.96 o 
 -27   5   6       31.86       16.73     87.37 o 
 -25   5   6        0.01       31.89     77.56 o 
 -23   5   6       34.47        5.91    128.57 o 
 -21   5   6       10.48      159.94     99.77 o 
 -19   5   6       70.01      116.05    121.07 o 
 -17   5   6      939.77      876.07    106.21 o 
 -15   5   6       27.84      279.88    145.99 o 
 -13   5   6      131.87      214.03     99.66 o 
 -11   5   6      314.28      455.11     97.59 o 
  -9   5   6     4435.80     4464.97    157.03 o 
  -7   5   6       31.48      129.47     89.55 o 
  -5   5   6      101.67      164.23     79.29 o 
  -3   5   6       20.59      -57.78     77.86 o 
  -1   5   6     1251.49     1048.65    174.96 o 
   1   5   6      174.92      137.52     87.77 o 
   3   5   6      378.52      313.60     98.92 o 
   5   5   6       75.46       82.81     77.86 o 
   7   5   6       97.97       -3.43     81.91 o 
   9   5   6      215.80      337.78     80.73 o 
  11   5   6       16.54       29.67     94.94 o 
  13   5   6      205.31      294.08     89.68 o 
  15   5   6        0.11       13.62     81.84 o 
  17   5   6        2.45      161.54     95.89 o 
  19   5   6       18.09       33.69     79.14 o 
 -24   6   6       49.51      278.48     91.92 o 
 -22   6   6       18.14       -6.51     91.93 o 
 -20   6   6      175.52      152.74     87.03 o 
 -18   6   6      254.12       22.77     85.60 o 
 -16   6   6       47.46      -10.63     77.35 o 
 -14   6   6       80.65      130.03     77.12 o 
 -12   6   6      744.22      752.96     74.10 o 
 -10   6   6     1534.81     1501.75     88.44 o 
  -8   6   6      403.53      406.75    152.87 o 
  -6   6   6       14.85       54.67     96.75 o 
  -4   6   6     2492.94     2501.04    104.91 o 
  -2   6   6     1639.18     1515.08     84.90 o 
   0   6   6       45.66       53.58     84.15 o 
   2   6   6     1490.25     1406.27     87.17 o 
   4   6   6      850.96      907.98     83.27 o 
   6   6   6     1452.32     1353.75     91.02 o 
   8   6   6      768.33      698.72     86.32 o 
  10   6   6      251.77      372.01    137.69 o 
  12   6   6       90.00      104.80     89.24 o 
  14   6   6       61.54      161.11     96.21 o 
  16   6   6        4.56      203.64     88.97 o 
 -19   7   6        7.66      137.26     83.37 o 
 -17   7   6       60.79       66.64    107.09 o 
 -15   7   6       25.23      126.08     84.12 o 
 -13   7   6       30.18       80.61     86.57 o 
 -11   7   6       80.97       14.72    146.32 o 
  -9   7   6       54.45      138.89    103.85 o 
  -7   7   6        0.18       35.78     71.59 o 
  -5   7   6        0.89       17.87     89.97 o 
  -3   7   6      237.99      218.30    113.90 o 
  -1   7   6      162.90       66.25     75.68 o 
   1   7   6        5.42       55.07     89.53 o 
   3   7   6       12.31      161.66     82.15 o 
   5   7   6      216.29      117.98     95.52 o 
   7   7   6       43.00      103.87    103.04 o 
   9   7   6       15.12      111.90    128.32 o 
  11   7   6        4.38      -44.63     89.84 o 
 -10   8   6        0.48      108.50    127.80 o 
  -8   8   6        6.05      156.11    116.08 o 
  -6   8   6       50.73       59.01     92.31 o 
  -4   8   6        0.85      305.13    115.38 o 
  -2   8   6       19.64      240.61    109.48 o 
   0   8   6        2.57      123.95     87.40 o 
   2   8   6       55.14       38.82     87.30 o 
 -33   1   7        0.46      119.76    103.89 o 
 -31   1   7       29.38      125.39    114.78 o 
 -29   1   7       85.07      193.49    107.91 o 
 -27   1   7        3.17      144.97    113.92 o 
 -25   1   7       91.09      124.38     91.80 o 
 -23   1   7     1398.80     1400.16    172.37 o 
 -21   1   7      210.91      362.18    113.43 o 
 -19   1   7      285.16      133.06    135.97 o 
 -17   1   7       13.54       -3.05    129.99 o 
 -15   1   7     7265.21     7308.20    190.57 o 
 -13   1   7     3425.09     3478.28    152.22 o 
 -11   1   7      554.06      517.63    131.76 o 
  -9   1   7     5800.21     5942.58    181.85 o 
  -7   1   7      999.26      959.97    153.87 o 
  -5   1   7        1.02       26.45    150.07 o 
  -3   1   7    11407.59    11040.34    420.07 o 
  -1   1   7    41672.63    39226.66   1776.67 o 
   1   1   7     1484.53     1475.86    167.12 o 
   3   1   7    18327.57    18753.16    656.22 o 
   5   1   7     1471.06     1527.32    145.40 o 
   7   1   7     2702.76     2465.62    140.50 o 
   9   1   7     3403.21     3653.69    171.53 o 
  11   1   7      188.79      309.93    123.14 o 
  13   1   7       50.02      246.69    108.69 o 
  15   1   7     1131.16     1278.15    124.00 o 
  17   1   7       25.29      174.75    116.85 o 
  19   1   7       78.86      140.48    121.57 o 
  21   1   7       23.70      233.15    112.59 o 
  23   1   7        2.40     -201.30    100.65 o 
  25   1   7        5.00      124.30     95.91 o 
 -32   2   7       37.20        2.78     93.70 o 
 -30   2   7       19.57      195.40     87.38 o 
 -28   2   7      117.91       66.91     95.51 o 
 -26   2   7      294.66      242.22     97.33 o 
 -24   2   7      177.15      241.73    100.28 o 
 -22   2   7     2765.36     2671.97    198.88 o 
 -20   2   7       39.51       43.05    109.93 o 
 -18   2   7      175.80      248.62    114.65 o 
 -16   2   7      371.34      541.06    114.90 o 
 -14   2   7      907.05      930.90    115.10 o 
 -12   2   7      181.00      278.32    106.98 o 
 -10   2   7     5734.20     5904.39    141.64 o 
  -8   2   7     2233.32     2293.54    132.85 o 
  -6   2   7      650.31      569.42    146.50 o 
  -4   2   7     3711.21     3144.85    669.18 o 
  -2   2   7       61.01       73.69    114.46 o 
   0   2   7       32.53       62.29    123.34 o 
   2   2   7    17890.22    18426.69    503.57 o 
   4   2   7       39.36      181.74    115.18 o 
   6   2   7     2294.79     2329.62    129.32 o 
   8   2   7     1509.51     1703.81    139.91 o 
  10   2   7     1797.71     1701.92    159.30 o 
  12   2   7     1260.88     1200.24    106.51 o 
  14   2   7       97.94      165.82    131.85 o 
  16   2   7       19.85      329.80    113.79 o 
  18   2   7      208.40      192.09    105.87 o 
  20   2   7        2.83       50.64     82.64 o 
  22   2   7       32.75      163.80    107.28 o 
  24   2   7        0.43      139.20    107.88 o 
 -31   3   7       11.70       80.80     93.53 o 
 -29   3   7        1.29       82.48     86.95 o 
 -27   3   7       24.87        1.91     85.49 o 
 -25   3   7        4.92      -73.50    106.41 o 
 -23   3   7        8.99      153.53    106.64 o 
 -21   3   7       10.94      -51.69    100.00 o 
 -19   3   7       33.38       45.90    110.96 o 
 -17   3   7       18.25       72.50    138.27 o 
 -15   3   7       83.61      215.36    116.39 o 
 -13   3   7      723.00      862.88     91.07 o 
 -11   3   7      165.22      220.87    105.41 o 
  -9   3   7     3744.51     3434.46    106.02 o 
  -7   3   7    10118.55    10123.01    189.11 o 
  -5   3   7     6053.31     6449.08    199.02 o 
  -3   3   7     3263.21     3531.13    149.22 o 
  -1   3   7     7658.37     7479.72    123.84 o 
   1   3   7     2559.74     2518.61    135.93 o 
   3   3   7     1385.76     1538.64    101.91 o 
   5   3   7      579.81      724.70    103.02 o 
   7   3   7      129.65      193.30    101.92 o 
   9   3   7       27.22      120.88     96.89 o 
  11   3   7        0.58       -6.12    108.93 o 
  13   3   7       73.45      204.47    110.72 o 
  15   3   7       38.55      177.46     84.79 o 
  17   3   7      344.71      257.39     88.87 o 
  19   3   7        8.53      276.46    109.08 o 
  21   3   7       23.51        2.52     95.10 o 
  23   3   7       86.98       26.69    117.90 o 
 -30   4   7       25.99       79.34    106.77 o 
 -28   4   7        2.49      101.32     92.83 o 
 -26   4   7       53.42      189.65    169.32 o 
 -24   4   7        0.57      153.09     97.65 o 
 -22   4   7       87.59      277.03    100.55 o 
 -20   4   7       57.77      231.31    112.24 o 
 -18   4   7      212.05       57.80     93.12 o 
 -16   4   7      221.59      168.48     89.24 o 
 -14   4   7     1557.18     1509.55    101.38 o 
 -12   4   7      883.24      928.53    116.55 o 
 -10   4   7      156.55      213.29     99.06 o 
  -8   4   7      437.04      526.78     93.73 o 
  -6   4   7       52.99      257.84    110.99 o 
  -4   4   7       34.24       88.51     89.91 o 
  -2   4   7     1090.41      865.79    145.66 o 
   0   4   7        0.08      -29.38     83.50 o 
   2   4   7     1626.74     1597.29     90.26 o 
   4   4   7      164.36      101.38     85.22 o 
   6   4   7      227.38      311.40    105.99 o 
   8   4   7      101.39       55.13     98.58 o 
  10   4   7       24.45      158.20    116.64 o 
  12   4   7       18.22      149.86    102.49 o 
  14   4   7       14.22      -25.53    168.33 o 
  16   4   7        0.23       44.61     90.13 o 
  18   4   7       19.07      126.04    102.12 o 
  20   4   7       15.79      176.25    111.75 o 
  22   4   7       27.43      -72.91     93.69 o 
 -27   5   7       24.81      108.73    101.00 o 
 -25   5   7        7.88       49.42    162.42 o 
 -23   5   7        9.13      124.11     96.85 o 
 -21   5   7      286.70      452.55    163.07 o 
 -19   5   7      143.63      206.82     83.02 o 
 -17   5   7      143.38      240.57    108.78 o 
 -15   5   7      116.86      207.66     88.22 o 
 -13   5   7      519.51      407.89    104.75 o 
 -11   5   7      568.29      821.14    144.04 o 
  -9   5   7      491.99      624.70     98.90 o 
  -7   5   7        0.42      -64.29    125.40 o 
  -5   5   7     1291.03     1276.57     99.06 o 
  -3   5   7      350.10      380.48     95.52 o 
  -1   5   7     1961.03     1860.01    333.70 o 
   1   5   7      314.56      294.04     88.94 o 
   3   5   7      121.08      306.52     87.15 o 
   5   5   7      176.26      591.29    127.46 o 
   7   5   7     1345.15     1217.06    125.80 o 
   9   5   7       32.53      -27.19    204.47 o 
  11   5   7        0.18       66.94     89.61 o 
  13   5   7        3.51        7.23    112.31 o 
  15   5   7        2.93      178.04     76.96 o 
  17   5   7        0.14       63.23     84.10 o 
  19   5   7       31.80       21.60     85.58 o 
 -24   6   7       37.73       47.98     79.59 o 
 -22   6   7       10.49       36.17    111.45 o 
 -20   6   7       45.85      158.65     88.79 o 
 -18   6   7       44.22       97.84     88.08 o 
 -16   6   7       33.73      -40.90    122.51 o 
 -14   6   7      124.25       47.33    103.72 o 
 -12   6   7        3.64       16.19     84.39 o 
 -10   6   7      275.59      227.18     97.10 o 
  -8   6   7      223.67      345.06     85.19 o 
  -6   6   7      161.12      141.20     99.62 o 
  -4   6   7      179.43      202.11     97.10 o 
  -2   6   7       44.62       64.24     96.64 o 
   0   6   7      226.39      289.89     82.13 o 
   2   6   7      293.72       51.19    122.03 o 
   6   6   7       20.16       23.00     86.34 o 
   8   6   7       12.87      253.71     87.30 o 
  10   6   7        2.11      158.72     79.07 o 
  12   6   7        6.21      112.18     75.59 o 
  14   6   7        0.52      -25.01     93.10 o 
  16   6   7       85.27       79.65    127.19 o 
 -19   7   7       39.21       54.15    113.01 o 
 -17   7   7       25.51      156.20     99.57 o 
 -15   7   7        3.88      -13.00     76.13 o 
 -13   7   7        0.87       97.53     84.24 o 
 -11   7   7        0.07      132.79     91.88 o 
  -9   7   7      101.08       51.39     97.23 o 
  -7   7   7        1.72       27.31     81.44 o 
  -5   7   7       15.09      116.18     91.35 o 
  -3   7   7        1.00       13.07     82.25 o 
  -1   7   7      107.28      128.86     87.93 o 
   1   7   7        8.23      -35.99     80.76 o 
   3   7   7       52.73       44.85     78.38 o 
   5   7   7      138.05      246.36    128.30 o 
   7   7   7       40.23      127.74    115.68 o 
   9   7   7       15.88       32.06    105.57 o 
  11   7   7        0.52       54.25     80.97 o 
 -10   8   7       48.77      185.62    154.57 o 
  -8   8   7       13.69       55.91     86.77 o 
  -6   8   7       16.83      -10.70     77.56 o 
  -4   8   7       13.67       24.03     91.93 o 
  -2   8   7        1.22      208.61     85.94 o 
   0   8   7       33.63       36.22     94.64 o 
   2   8   7        0.25      369.16    204.12 o 
 -34   0   8        1.28       -5.37    166.58 o 
 -32   0   8        5.67      193.54    133.10 o 
 -30   0   8      103.63      262.51    166.99 o 
 -28   0   8       24.44      153.01    145.69 o 
 -26   0   8       85.08      232.81    240.40 o 
 -24   0   8      161.02      201.03    206.21 o 
 -22   0   8      698.72      854.54    163.36 o 
 -20   0   8      823.39      975.84    217.12 o 
 -18   0   8      711.39      781.91    151.14 o 
 -16   0   8      417.03      657.56    180.27 o 
 -14   0   8      125.08       37.00    214.24 o 
 -12   0   8       75.20      143.93    247.81 o 
 -10   0   8      871.37      885.97    223.09 o 
  -8   0   8    26241.12    23297.58   1894.28 o 
  -6   0   8     2989.01     3154.76    326.94 o 
  -2   0   8    21798.20    18860.72    852.06 o 
   0   0   8      547.87      740.39    247.23 o 
   2   0   8     2109.24     1782.91    213.68 o 
   4   0   8     7000.78     6860.85    289.78 o 
   6   0   8     3353.18     3190.68    362.70 o 
   8   0   8     2858.01     2755.84    183.87 o 
  10   0   8      282.51      270.84    154.88 o 
  12   0   8     2261.31     2295.14    174.37 o 
  14   0   8      369.17      408.85    239.36 o 
  16   0   8      382.12      288.33    145.12 o 
  18   0   8       58.26      278.25    134.30 o 
  20   0   8      110.52      340.77    168.01 o 
  22   0   8       56.86      259.24    161.68 o 
  24   0   8       26.66      399.43    133.72 o 
 -33   1   8        0.00      -15.45     93.30 o 
 -31   1   8        2.34      230.65     89.02 o 
 -29   1   8        0.94      158.51    127.42 o 
 -27   1   8        0.16       27.25     91.63 o 
 -25   1   8        7.80      -28.74    101.13 o 
 -23   1   8      386.18      474.92    121.27 o 
 -21   1   8      916.54      922.30    112.26 o 
 -19   1   8        0.47      158.46    122.38 o 
 -17   1   8      122.88      221.73    111.56 o 
 -15   1   8     1589.26     1759.03    136.29 o 
 -13   1   8       26.39       89.79    144.75 o 
 -11   1   8     5906.48     5908.89    250.06 o 
  -9   1   8     1584.24     1464.11    140.96 o 
  -7   1   8        7.77       78.82    164.66 o 
  -5   1   8      988.76     1106.43    189.64 o 
  -3   1   8    16392.06    15170.25    578.30 o 
  -1   1   8    14585.03    14312.34    429.24 o 
   1   1   8     9842.32     9801.23    319.80 o 
   3   1   8      799.28      736.07    135.97 o 
   5   1   8     6367.65     6223.93    196.89 o 
   7   1   8        2.94       32.70    122.41 o 
   9   1   8       33.00       31.27    110.14 o 
  11   1   8      331.07      347.62    119.20 o 
  13   1   8       41.71      181.74    113.63 o 
  15   1   8        4.55      218.02    136.13 o 
  17   1   8        3.01       25.76     94.42 o 
  19   1   8        4.05      -57.88    103.55 o 
  21   1   8        4.74     -119.62    105.54 o 
  23   1   8       61.27      296.71    187.13 o 
  25   1   8        1.10      143.11     94.35 o 
 -32   2   8        1.95      189.68    128.27 o 
 -30   2   8       14.03      146.29    128.65 o 
 -28   2   8        1.29       41.10    110.44 o 
 -26   2   8      131.38       83.76    133.86 o 
 -24   2   8       90.27       43.15     95.09 o 
 -22   2   8       80.96       84.57    133.32 o 
 -20   2   8      392.32      434.06    101.48 o 
 -18   2   8      277.97      204.87    107.68 o 
 -16   2   8     3813.86     3761.48    135.22 o 
 -14   2   8     2027.62     2249.43    115.65 o 
 -12   2   8    11077.29    11298.44    163.15 o 
 -10   2   8     8630.91     8637.35    192.23 o 
  -8   2   8        1.26      -10.42    111.84 o 
  -6   2   8       84.47      150.29    122.17 o 
  -4   2   8       19.95       52.44    111.67 o 
  -2   2   8     1613.96     1567.10    113.34 o 
   0   2   8      338.50      237.26    117.60 o 
   2   2   8     8979.08     8644.57    279.06 o 
   4   2   8      993.84      875.70    112.16 o 
   6   2   8        0.21      115.09    114.69 o 
   8   2   8     3158.15     3303.41    120.32 o 
  10   2   8     1234.61     1142.24    114.96 o 
  12   2   8        0.65      187.50    120.39 o 
  14   2   8      418.02      331.20    101.02 o 
  16   2   8       62.74      182.37    100.08 o 
  18   2   8      115.19      185.15     94.69 o 
  20   2   8        0.43      -22.11    134.75 o 
  22   2   8       42.44      125.61     84.68 o 
  24   2   8        0.67       41.78    107.11 o 
 -31   3   8       28.69      -21.37     85.39 o 
 -29   3   8       44.92      105.98    145.19 o 
 -27   3   8      178.18       48.32     87.81 o 
 -25   3   8       38.25       94.25     97.99 o 
 -23   3   8       43.60      156.09    124.44 o 
 -21   3   8      640.53      698.74    129.53 o 
 -19   3   8       83.65      189.81     98.22 o 
 -17   3   8       33.65      180.60    126.02 o 
 -15   3   8      273.89      480.62    107.10 o 
 -13   3   8       48.52       20.94    102.33 o 
 -11   3   8      901.60      891.18     87.02 o 
  -9   3   8     3767.21     3434.90    489.83 o 
  -7   3   8      236.63      262.63     88.73 o 
  -5   3   8      649.23      644.55    105.42 o 
  -3   3   8     2193.81     2540.85    252.65 o 
  -1   3   8     3143.97     3304.36    104.18 o 
   1   3   8      402.86      330.23     94.76 o 
   3   3   8     6216.62     6402.11    282.68 o 
   5   3   8       16.71      -22.87     94.58 o 
   7   3   8      401.39      410.70    111.44 o 
   9   3   8        7.62      172.87    131.09 o 
  11   3   8     1014.22      966.06    110.14 o 
  13   3   8      475.39      522.87    107.48 o 
  15   3   8       24.20       94.75     93.82 o 
  17   3   8       22.18      217.79    147.94 o 
  19   3   8       82.54      374.61     93.26 o 
  21   3   8       55.86      136.14     95.65 o 
  23   3   8       10.27      226.63     96.82 o 
 -30   4   8       37.41       43.97     92.62 o 
 -28   4   8       16.10      -47.62     92.80 o 
 -26   4   8       20.49      121.13    197.77 o 
 -24   4   8       69.65      -54.69    101.38 o 
 -22   4   8      111.74      158.04     91.72 o 
 -20   4   8      409.33      445.29     92.89 o 
 -18   4   8       43.60      134.38     96.80 o 
 -16   4   8        0.24       56.75     88.89 o 
 -14   4   8      857.64      914.79     97.60 o 
 -12   4   8      664.93      473.69     97.42 o 
 -10   4   8        1.42     -105.17    100.99 o 
  -8   4   8      834.78      881.17     80.71 o 
  -6   4   8      659.90      713.04    114.07 o 
  -4   4   8      136.27      243.21     83.33 o 
  -2   4   8     1108.65     1093.28     99.22 o 
   0   4   8     1206.47     1201.79    102.94 o 
   2   4   8       11.91       -1.40     99.98 o 
   4   4   8      796.39      776.02     98.43 o 
   6   4   8      695.44      634.69     90.35 o 
   8   4   8       28.27      -11.13    104.25 o 
  10   4   8        5.48      140.15    149.83 o 
  12   4   8      135.90      163.38     99.99 o 
  14   4   8       18.37       68.96    116.10 o 
  16   4   8       18.70      233.19     86.13 o 
  18   4   8        3.65      -31.15    107.10 o 
  20   4   8       15.17      -28.80     85.72 o 
 -27   5   8        0.68       29.08    111.84 o 
 -25   5   8      126.46      177.10     99.60 o 
 -23   5   8       27.84      134.25    122.76 o 
 -21   5   8        2.08       30.80     81.46 o 
 -19   5   8       19.62       75.22     79.42 o 
 -17   5   8     1977.02     1908.39    206.14 o 
 -15   5   8       83.41      201.71     90.91 o 
 -13   5   8        0.03      190.55    129.44 o 
 -11   5   8      730.80      748.48     90.27 o 
  -9   5   8     1659.66     1775.13    112.66 o 
  -7   5   8      255.00      294.16     97.30 o 
  -5   5   8     2814.43     2184.74    256.95 o 
  -3   5   8      469.54      490.43     97.87 o 
  -1   5   8      796.73      749.51    157.32 o 
   1   5   8        3.33       31.10     82.91 o 
   3   5   8     1463.33     1384.71     86.08 o 
   5   5   8        0.04      197.78    105.74 o 
   7   5   8       15.87      -86.91     88.57 o 
   9   5   8       43.02      104.93     87.14 o 
  11   5   8       17.25        3.73     91.15 o 
  13   5   8       48.07      127.13     87.73 o 
  15   5   8       15.33      106.02     85.82 o 
  17   5   8       10.80      -16.93     76.77 o 
  19   5   8       13.94       56.38    117.24 o 
 -24   6   8        0.00      129.16    111.30 o 
 -22   6   8      130.64       85.66     96.51 o 
 -20   6   8       74.91      151.26     95.13 o 
 -18   6   8        9.93      -32.16    162.67 o 
 -16   6   8        0.13      -77.32     93.28 o 
 -14   6   8      183.15      220.33     86.45 o 
 -12   6   8      158.50      209.92     84.68 o 
 -10   6   8        8.86       69.86    100.56 o 
  -8   6   8      285.15      412.15    140.29 o 
  -6   6   8      103.60      256.92    100.88 o 
  -4   6   8      372.95      334.47     90.15 o 
  -2   6   8      478.23      526.17    108.58 o 
   0   6   8      125.50       60.67     77.09 o 
   2   6   8      153.30      254.02     96.74 o 
   4   6   8      812.64      749.84     94.69 o 
   6   6   8      145.57       19.48     84.54 o 
   8   6   8       44.36       18.38    104.31 o 
  10   6   8        5.58      -29.42    123.99 o 
  12   6   8       23.27      186.70     86.94 o 
  14   6   8       31.40       91.94     96.20 o 
 -19   7   8      236.96      129.59    110.39 o 
 -17   7   8       37.61      112.57     80.96 o 
 -15   7   8       13.99      -81.37     78.39 o 
 -13   7   8      267.12      159.44    205.19 o 
 -11   7   8       65.10      208.92     72.90 o 
  -9   7   8       59.36      -14.18     90.31 o 
  -7   7   8        4.57      102.10    110.04 o 
  -5   7   8      265.96      205.27    101.08 o 
  -3   7   8      227.22      136.78     91.28 o 
  -1   7   8        0.45      -40.11     74.96 o 
   1   7   8        2.48      -88.21    142.73 o 
   3   7   8      136.67      150.74     84.26 o 
   5   7   8       19.85      -28.37    104.31 o 
   7   7   8       92.49       53.67    144.34 o 
   9   7   8        1.69        3.90     87.28 o 
  -8   8   8        0.54      130.43    146.40 o 
  -6   8   8       42.94      120.49     94.41 o 
  -4   8   8        9.46      192.03    101.92 o 
  -2   8   8       23.25      158.13     85.61 o 
   0   8   8       37.83       56.60    133.46 o 
 -33   1   9       42.76       33.66     87.85 o 
 -31   1   9        5.35      251.75    106.25 o 
 -29   1   9        2.90       87.34    121.93 o 
 -27   1   9       24.17      174.23     99.13 o 
 -25   1   9       99.25      291.16    102.98 o 
 -23   1   9        2.25      179.66    104.66 o 
 -21   1   9      271.03      170.36    121.44 o 
 -19   1   9        6.54      113.76    121.90 o 
 -17   1   9      287.89      371.55    123.39 o 
 -15   1   9      432.01      520.76    140.13 o 
 -13   1   9    11590.81    11354.67    249.70 o 
 -11   1   9    16312.31    15613.14    561.44 o 
  -9   1   9     3396.17     3428.33    158.26 o 
  -7   1   9      804.35      759.58    179.13 o 
  -5   1   9    11340.17    10100.53    324.43 o 
  -3   1   9     4262.22     4223.35    293.53 o 
  -1   1   9      488.36      457.73    128.22 o 
   1   1   9      991.60     1002.09    135.23 o 
   3   1   9     1230.86     1161.69    136.86 o 
   5   1   9     1118.82     1127.32    138.01 o 
   7   1   9       69.82      211.46    131.84 o 
   9   1   9      713.84      978.11    133.23 o 
  11   1   9       90.53      183.51    114.77 o 
  13   1   9       45.37      -33.11    139.01 o 
  15   1   9       56.66       92.77    106.37 o 
  17   1   9      354.26      305.11    101.13 o 
  19   1   9        3.99       78.25    184.05 o 
  21   1   9        4.06       97.10     88.69 o 
  23   1   9        8.06       88.32    122.08 o 
 -32   2   9       32.82       13.56    143.32 o 
 -30   2   9       93.16       72.83     86.26 o 
 -28   2   9      200.56      148.58     99.58 o 
 -26   2   9       19.19      136.98    138.24 o 
 -24   2   9      889.60      657.82    189.54 o 
 -22   2   9      488.61      572.92     93.72 o 
 -20   2   9      821.54      846.72    106.45 o 
 -18   2   9      726.34      594.66    117.04 o 
 -16   2   9     3067.25     2922.06    119.83 o 
 -14   2   9     5363.65     5381.74    176.22 o 
 -12   2   9    11950.99    12424.32    289.07 o 
 -10   2   9      199.63      334.34    132.56 o 
  -8   2   9     9280.54     8982.30    152.27 o 
  -6   2   9    12948.76    12143.07    555.95 o 
  -4   2   9     6094.19     5901.16    127.09 o 
  -2   2   9      379.85      430.33    152.98 o 
   0   2   9       26.89       14.76    105.27 o 
   2   2   9     6400.58     6248.97    267.47 o 
   4   2   9      290.79      174.47    119.35 o 
   6   2   9     1676.11     1583.45    116.23 o 
   8   2   9       77.71      -69.68    108.17 o 
  10   2   9       54.76      190.09    121.32 o 
  12   2   9      149.74      261.51     98.93 o 
  14   2   9        9.82        3.86    117.85 o 
  16   2   9      174.65      414.66    105.26 o 
  18   2   9        0.15      242.85     86.52 o 
  20   2   9       19.34      -55.37    105.36 o 
  22   2   9       37.15      217.23     85.87 o 
 -31   3   9        0.44      -95.10     90.09 o 
 -29   3   9        0.64       47.52     94.29 o 
 -27   3   9       59.74      -20.35     89.42 o 
 -25   3   9        0.90        6.33    158.79 o 
 -23   3   9      151.38       35.84     92.36 o 
 -21   3   9       31.77       87.80    113.49 o 
 -19   3   9      187.33      218.60    103.93 o 
 -17   3   9      302.52      350.43    127.45 o 
 -15   3   9       24.27      -53.24    140.36 o 
 -13   3   9     1365.31     1497.68    110.65 o 
 -11   3   9      152.30      193.76     97.45 o 
  -9   3   9      632.79      527.89    105.38 o 
  -7   3   9      747.36      723.00    102.39 o 
  -5   3   9        9.16      155.92     99.61 o 
  -3   3   9     5329.47     5272.32    145.37 o 
  -1   3   9     1383.13     1470.49    119.07 o 
   1   3   9       38.67      216.61    106.88 o 
   3   3   9     2646.01     2776.34    129.28 o 
   5   3   9     4455.10     4874.02    173.84 o 
   7   3   9      715.08      841.70    107.08 o 
   9   3   9        0.50       65.21    102.59 o 
  11   3   9      777.45      693.48     94.10 o 
  13   3   9        7.86      145.52    109.43 o 
  15   3   9      656.27      604.95    120.97 o 
  17   3   9      106.27       64.94    125.05 o 
  19   3   9       94.75      383.73    106.72 o 
  21   3   9      129.27      205.75     88.22 o 
 -30   4   9        6.04      -40.93    100.05 o 
 -28   4   9      113.06      164.93     90.38 o 
 -26   4   9       17.75       82.17     83.40 o 
 -24   4   9       14.39      -26.69    118.96 o 
 -22   4   9        8.42      115.72    111.85 o 
 -20   4   9      355.07      274.68    177.78 o 
 -18   4   9       65.39      -81.19     88.24 o 
 -16   4   9      503.99      658.61    137.25 o 
 -14   4   9      170.71      128.87     96.34 o 
 -12   4   9       42.66      120.03    126.01 o 
 -10   4   9       55.96      109.73     89.77 o 
  -8   4   9      139.12      205.13     88.96 o 
  -6   4   9       49.09       40.66     81.92 o 
  -4   4   9      206.38      308.84     92.43 o 
  -2   4   9     1385.40     1429.52    130.68 o 
   0   4   9      883.89      876.38     93.55 o 
   2   4   9       97.03      183.50    107.24 o 
   4   4   9      188.50      148.96    115.38 o 
   6   4   9       30.08       75.20     87.37 o 
   8   4   9       24.62      215.82    100.41 o 
  10   4   9      126.08      205.84     92.87 o 
  12   4   9      109.45      125.80     88.34 o 
  14   4   9       27.79      164.23     85.33 o 
  16   4   9        3.53      213.88     93.55 o 
  18   4   9       57.12      113.29    119.86 o 
  20   4   9        2.65      -26.82     96.86 o 
 -27   5   9      153.96      199.90    108.64 o 
 -25   5   9        6.56      -44.72    108.16 o 
 -23   5   9      104.06      175.51     90.79 o 
 -21   5   9      106.02      177.10    100.72 o 
 -19   5   9      267.45      139.17     97.75 o 
 -17   5   9      180.79       15.10     96.90 o 
 -15   5   9      114.65      235.24     81.18 o 
 -13   5   9      594.55      628.36     92.92 o 
 -11   5   9      699.94      756.78     91.84 o 
  -9   5   9      533.67      512.89     90.65 o 
  -7   5   9      889.46      840.82     84.78 o 
  -5   5   9        8.74      192.74     94.95 o 
  -3   5   9      141.91      319.44     94.52 o 
  -1   5   9      316.39      185.95     98.26 o 
   1   5   9     1053.28      973.22     86.64 o 
   3   5   9      291.44      173.23    137.99 o 
   5   5   9      255.78       18.97     99.87 o 
   7   5   9      563.51      461.40    130.75 o 
   9   5   9       11.19      267.44    109.08 o 
  11   5   9        2.67       47.17     96.18 o 
  13   5   9        0.01      168.99     83.38 o 
  15   5   9        0.09      -38.61     98.23 o 
  17   5   9        6.29       54.41     98.81 o 
 -24   6   9        2.12      144.28    131.24 o 
 -22   6   9       68.86       29.51     88.72 o 
 -20   6   9       47.55      168.72    167.40 o 
 -18   6   9       51.64       85.37    139.78 o 
 -16   6   9        1.82       40.61     80.21 o 
 -14   6   9       26.76       -6.96    102.74 o 
 -12   6   9       89.54       67.57     95.52 o 
 -10   6   9        2.17      131.13    116.44 o 
  -8   6   9        0.67      -62.90     84.94 o 
  -6   6   9      429.02      413.52     82.13 o 
  -4   6   9        0.37       36.14     81.61 o 
  -2   6   9       28.55       76.85     75.31 o 
   0   6   9       49.48      222.55     88.72 o 
   2   6   9      345.54      351.46    132.38 o 
   4   6   9       74.99       84.13     79.31 o 
   6   6   9       71.88      152.81     83.47 o 
   8   6   9       21.10       75.31     78.49 o 
  10   6   9        0.00       39.54     89.33 o 
  12   6   9        0.03       56.87     95.01 o 
  14   6   9       15.54        9.36     88.08 o 
 -19   7   9       11.75       32.10     88.69 o 
 -17   7   9       58.20        0.22    118.60 o 
 -15   7   9       97.50      203.13     93.50 o 
 -13   7   9       32.32      -26.23    159.04 o 
 -11   7   9      186.37       94.83     88.33 o 
  -9   7   9       30.65      204.86    100.79 o 
  -7   7   9       75.65      113.70     76.76 o 
  -5   7   9       99.32        7.36     75.55 o 
  -3   7   9       86.50       42.27     88.68 o 
  -1   7   9        2.66      232.06    101.02 o 
   1   7   9      116.10      221.71     77.46 o 
   3   7   9       98.00      187.35     85.00 o 
   5   7   9        3.59      202.73    104.97 o 
   7   7   9        0.00      284.15     87.40 o 
   9   7   9        0.03      -80.14     95.28 o 
  -8   8   9        0.04       95.35    107.27 o 
  -6   8   9        4.95      -92.05    105.86 o 
  -4   8   9        0.61       46.72     76.63 o 
  -2   8   9       27.51      124.21     86.96 o 
 -34   0  10        1.71      -87.95    114.41 o 
 -32   0  10       61.79      209.05    250.87 o 
 -30   0  10        0.02      136.38    231.68 o 
 -28   0  10        6.29      199.36    148.73 o 
 -26   0  10       30.97      -87.76    560.89 o 
 -24   0  10       10.69        0.21    136.73 o 
 -22   0  10       20.64       19.40    174.28 o 
 -20   0  10      188.25      315.35    173.05 o 
 -18   0  10      260.82      336.91    170.94 o 
 -16   0  10     4669.33     4721.23    210.40 o 
 -14   0  10     7668.12     7603.84    218.04 o 
 -12   0  10      314.65      368.05    185.94 o 
 -10   0  10    18124.13    18024.45    949.76 o 
  -8   0  10    23739.70    22581.11    994.24 o 
  -6   0  10    17242.04    16241.28    781.23 o 
  -4   0  10     2425.18     2471.04    447.66 o 
  -2   0  10      715.62      838.19    263.74 o 
   0   0  10    13246.91    13726.59    578.33 o 
   2   0  10     3128.71     2912.12    164.30 o 
   4   0  10     1512.73     1355.06    178.90 o 
   6   0  10     1583.96     1702.29    153.40 o 
   8   0  10      163.72      200.85    164.92 o 
  10   0  10      118.39        9.96    166.96 o 
  12   0  10      929.00      664.72    183.36 o 
  14   0  10      105.49      257.41    179.56 o 
  16   0  10       81.33      254.05    178.47 o 
  18   0  10      423.46      739.97    252.79 o 
  20   0  10        3.68      154.01    162.95 o 
  22   0  10      101.11      195.78    164.38 o 
 -33   1  10        0.27       -0.16     96.59 o 
 -31   1  10       28.52      140.70    130.24 o 
 -29   1  10      157.19      142.86     89.43 o 
 -27   1  10        9.09      191.05    107.88 o 
 -25   1  10      182.90      241.28    103.26 o 
 -23   1  10     1035.39      973.09     98.90 o 
 -21   1  10        1.17       47.06    104.32 o 
 -19   1  10      570.72      429.20    123.90 o 
 -17   1  10      440.77      552.52    122.81 o 
 -15   1  10      673.73      603.29    123.92 o 
 -13   1  10      169.52      120.36    133.71 o 
 -11   1  10     8112.27     8335.84    215.85 o 
  -9   1  10      710.05      637.28    139.01 o 
  -7   1  10      448.05      589.45    170.60 o 
  -5   1  10     4552.61     4781.90    219.82 o 
  -3   1  10      210.81      248.69    165.43 o 
  -1   1  10    32977.09    32074.36    369.76 o 
   1   1  10     1316.97     1169.25    131.63 o 
   3   1  10      159.16      217.31    127.49 o 
   5   1  10      819.43      961.30    119.73 o 
   7   1  10      647.78      604.92    126.49 o 
   9   1  10       93.44      244.39    115.98 o 
  11   1  10      111.81       67.53    121.83 o 
  13   1  10       69.15       34.30    139.55 o 
  15   1  10       12.10      125.68    123.90 o 
  17   1  10       13.21       70.10    107.35 o 
  19   1  10        1.34      190.31     85.20 o 
  21   1  10        8.65      202.64    123.76 o 
  23   1  10        5.91      113.08    104.37 o 
 -34   2  10        3.09      325.83    178.31 o 
 -32   2  10       53.14      128.92    123.19 o 
 -30   2  10        3.83      -72.64     97.36 o 
 -28   2  10      149.96      232.96     91.42 o 
 -26   2  10      201.38       49.46    158.89 o 
 -24   2  10       84.44       83.77    122.18 o 
 -22   2  10      921.80      798.75    114.68 o 
 -20   2  10      532.50      638.31    103.17 o 
 -18   2  10     1463.05     1477.45    112.75 o 
 -16   2  10      878.34      748.97    125.02 o 
 -14   2  10     1849.90     1804.59    123.67 o 
 -12   2  10     7241.78     7066.31    406.26 o 
 -10   2  10      341.02      398.60     99.68 o 
  -8   2  10     4533.95     4468.31    165.69 o 
  -6   2  10      234.39      283.14    115.19 o 
  -4   2  10     7288.16     7312.35    161.17 o 
  -2   2  10     2984.03     3025.31    117.91 o 
   0   2  10      732.72      903.24    129.83 o 
   2   2  10      783.57      792.90    119.78 o 
   4   2  10      987.13      963.92    121.11 o 
   6   2  10     2541.12     2582.22    183.82 o 
   8   2  10      936.70     1104.38    134.49 o 
  10   2  10       18.08      123.51    109.30 o 
  12   2  10      893.91      949.13    108.38 o 
  14   2  10       18.51      116.35     98.11 o 
  16   2  10      401.71      550.08     95.48 o 
  18   2  10        1.79       23.78     94.09 o 
  20   2  10        2.83       -8.37     93.03 o 
  22   2  10        3.00       68.80     93.51 o 
 -33   3  10       12.24      197.53    103.92 o 
 -31   3  10       43.84      212.56    226.18 o 
 -29   3  10       29.38      176.34    108.42 o 
 -27   3  10      142.86       77.81    123.74 o 
 -25   3  10       59.17       45.34    120.87 o 
 -23   3  10       37.91      180.43     93.37 o 
 -21   3  10      283.31      225.56    127.26 o 
 -19   3  10        0.74       97.34    167.96 o 
 -17   3  10       27.15      103.92     98.55 o 
 -15   3  10     1401.77     1580.48    113.67 o 
 -13   3  10      276.57      308.09     92.19 o 
 -11   3  10      104.86      180.83     91.66 o 
  -9   3  10     1590.23     1571.96    108.25 o 
  -7   3  10     5254.18     5404.83    126.72 o 
  -5   3  10     1364.73     1408.43    124.09 o 
  -3   3  10       56.85      139.66    100.00 o 
  -1   3  10      808.15      752.24     89.43 o 
   1   3  10     4475.83     4381.57    104.54 o 
   3   3  10      128.49      105.74     98.00 o 
   5   3  10       65.97       37.34    111.45 o 
   7   3  10       21.23      114.39     96.73 o 
   9   3  10      514.96      445.52    102.85 o 
  11   3  10      117.34      212.35    108.31 o 
  13   3  10       34.48      -44.91     91.58 o 
  15   3  10       46.28        4.97     89.07 o 
  17   3  10       92.63      213.23    115.23 o 
  19   3  10        8.42       25.01     94.85 o 
  21   3  10       14.73       91.89     88.09 o 
 -30   4  10       31.28      217.40    137.09 o 
 -28   4  10        1.61      196.26     86.47 o 
 -26   4  10       42.16      153.14     80.59 o 
 -24   4  10       64.42      154.16     93.17 o 
 -22   4  10      103.81      317.09     98.19 o 
 -20   4  10        9.65      140.16    114.88 o 
 -18   4  10      276.05      367.04    127.81 o 
 -16   4  10       49.17       26.98     85.04 o 
 -14   4  10      479.93      451.72     93.49 o 
 -12   4  10      429.14      393.69    110.92 o 
 -10   4  10      196.32      292.18     93.30 o 
  -8   4  10        0.23       90.46     90.90 o 
  -6   4  10      104.66      131.17    100.87 o 
  -4   4  10     1257.30     1260.32    103.86 o 
  -2   4  10      144.49      198.66     92.04 o 
   0   4  10       95.88      242.08     92.75 o 
   2   4  10       23.28      -73.12     89.91 o 
   4   4  10       71.73      122.86     94.36 o 
   6   4  10      172.01      335.32     86.28 o 
   8   4  10        6.37      146.52     96.58 o 
  10   4  10        2.70       96.59    125.35 o 
  12   4  10        4.26       55.33    134.37 o 
  14   4  10       19.35      -11.08     92.39 o 
  16   4  10       42.91       72.14     84.94 o 
  18   4  10       14.87      186.73     93.51 o 
 -27   5  10       86.16        6.15     85.32 o 
 -25   5  10        1.91       55.76     89.71 o 
 -23   5  10        4.75      172.67    106.41 o 
 -21   5  10       75.73       32.01     89.31 o 
 -19   5  10      966.49      832.29     96.49 o 
 -17   5  10       26.56       60.28     90.29 o 
 -15   5  10       57.05     -102.45    129.19 o 
 -13   5  10       67.05      168.71     93.83 o 
 -11   5  10      540.11      580.57     89.87 o 
  -9   5  10      338.85      504.50    101.91 o 
  -7   5  10      328.19      268.95    111.90 o 
  -5   5  10      822.53      991.70     96.00 o 
  -3   5  10       46.28      165.27     89.66 o 
  -1   5  10       42.68      -34.03     87.23 o 
   1   5  10       53.61       20.66     87.86 o 
   3   5  10      531.50      528.74     91.55 o 
   5   5  10       78.57       19.34    114.77 o 
   7   5  10        3.63      204.64     83.92 o 
   9   5  10       14.59       -9.97     91.04 o 
  11   5  10       36.66      -51.58     89.41 o 
  13   5  10       17.23      160.28     99.79 o 
  15   5  10        0.58      223.11     90.80 o 
  17   5  10        0.08       -9.23     93.56 o 
 -24   6  10       14.16      158.02     99.67 o 
 -22   6  10        1.50        9.72     95.20 o 
 -20   6  10       13.72      -14.16     93.36 o 
 -18   6  10      199.46      366.61    105.74 o 
 -16   6  10       69.94       47.78    109.89 o 
 -14   6  10       99.74       17.33     98.31 o 
 -12   6  10      297.21      222.40    105.05 o 
 -10   6  10      511.16      509.15    102.19 o 
  -8   6  10        4.59      -40.47     90.15 o 
  -6   6  10      900.31      838.61     97.27 o 
  -4   6  10        2.15      122.15    115.17 o 
  -2   6  10        5.02       47.10     91.61 o 
   0   6  10      242.08       47.38     98.71 o 
   2   6  10       42.32      -76.57     79.72 o 
   4   6  10       23.87      252.14    157.78 o 
   6   6  10      204.38      156.30     78.95 o 
   8   6  10       24.72      123.89     97.10 o 
  10   6  10        5.10      103.86     81.93 o 
  12   6  10        2.34      -72.72    153.30 o 
 -19   7  10        0.89       76.65     88.39 o 
 -17   7  10        4.81      200.09     93.93 o 
 -15   7  10       11.48        7.68    103.93 o 
 -13   7  10        0.11      -77.73    116.29 o 
 -11   7  10        2.65       95.71     84.38 o 
  -9   7  10      171.77      -91.47    123.47 o 
  -7   7  10        2.24      -15.10    178.18 o 
  -5   7  10       31.23      174.14    114.62 o 
  -3   7  10        2.26      -31.75     83.90 o 
  -1   7  10       29.21      -57.10     77.07 o 
   1   7  10        6.48       84.16     85.02 o 
   3   7  10       18.70      110.92    103.19 o 
   5   7  10      104.29       51.00     80.23 o 
   7   7  10        3.55      -31.25     87.26 o 
 -35   1  11       14.39       57.48     84.20 o 
 -33   1  11        3.22      -97.87     95.88 o 
 -31   1  11        0.12      231.02    223.81 o 
 -29   1  11       13.22      102.58    166.80 o 
 -27   1  11        6.35      132.09    185.64 o 
 -25   1  11       34.58      123.28    117.30 o 
 -23   1  11      594.42      637.56    149.88 o 
 -21   1  11     1075.43     1106.36    121.94 o 
 -19   1  11      317.58      247.59    137.99 o 
 -17   1  11       67.13      183.28    110.92 o 
 -15   1  11      660.89      619.40    132.36 o 
 -13   1  11     2401.43     2487.12    119.66 o 
 -11   1  11       98.44      118.54    133.03 o 
  -9   1  11     9637.24    10021.33    397.31 o 
  -7   1  11     1133.57     1160.67    143.86 o 
  -5   1  11    10166.71     9247.31   1010.64 o 
  -3   1  11       20.88      107.56    149.44 o 
  -1   1  11     9563.23     9674.65    235.19 o 
   1   1  11     1551.59     1406.17    140.67 o 
   3   1  11     5823.08     5663.94    274.74 o 
   5   1  11      268.43      351.64    130.10 o 
   7   1  11     1924.40     2002.91    115.57 o 
   9   1  11      229.37      273.36    106.50 o 
  11   1  11       74.53      139.31    112.07 o 
  13   1  11      157.41      152.49     98.46 o 
  15   1  11       65.47      165.94    111.36 o 
  17   1  11        6.42      -11.72     89.90 o 
  19   1  11        4.23      -29.50     94.13 o 
  21   1  11        1.38      106.11     99.92 o 
 -34   2  11       26.34       83.11    129.23 o 
 -32   2  11        0.27      162.73    103.69 o 
 -30   2  11       29.40      102.47    115.99 o 
 -28   2  11        0.03      240.17     91.89 o 
 -26   2  11       17.60      228.64    110.20 o 
 -24   2  11        4.58       88.54     95.10 o 
 -22   2  11      954.55      797.19    110.92 o 
 -20   2  11      752.15      720.13    120.44 o 
 -18   2  11      365.24      326.98    111.51 o 
 -16   2  11     1069.60     1316.32    114.38 o 
 -14   2  11      606.69      685.78    133.48 o 
 -12   2  11       34.56      129.24    106.17 o 
 -10   2  11      174.90      237.56    109.42 o 
  -8   2  11     4192.15     3991.56    128.91 o 
  -6   2  11       19.73      165.60    117.74 o 
  -4   2  11      632.07      761.07    108.54 o 
  -2   2  11    17061.57    17495.31    731.26 o 
   0   2  11      401.01      581.64    110.27 o 
   2   2  11     8030.97     8231.07    274.98 o 
   4   2  11      885.95      825.75     96.06 o 
   6   2  11       81.71       73.50    134.25 o 
   8   2  11     1273.10     1232.83    100.42 o 
  10   2  11      312.00      218.76     99.71 o 
  12   2  11       76.04      200.71    101.15 o 
  14   2  11      416.63      405.58     96.83 o 
  16   2  11       47.21      187.88     97.39 o 
  18   2  11       34.42       32.59     85.48 o 
  20   2  11       56.33      220.88     93.94 o 
  22   2  11        2.28      135.58    116.79 o 
 -33   3  11        0.28     -114.91    155.92 o 
 -31   3  11       65.13      108.92    167.81 o 
 -29   3  11       26.18      250.45    115.33 o 
 -27   3  11       47.91      -27.05    138.34 o 
 -25   3  11      229.51      162.75    115.23 o 
 -23   3  11      164.96      257.88    108.96 o 
 -21   3  11     2162.74     2265.53     99.70 o 
 -19   3  11      466.30      571.51    107.02 o 
 -17   3  11       65.55      332.26    126.61 o 
 -15   3  11     1174.11     1129.29    111.90 o 
 -13   3  11     1573.50     1487.09    115.96 o 
 -11   3  11      559.55      660.58     99.63 o 
  -9   3  11      503.86      760.32    116.92 o 
  -7   3  11        1.83      -30.10    103.73 o 
  -5   3  11      220.66      266.23    101.23 o 
  -3   3  11      590.78      646.85    105.77 o 
  -1   3  11      858.25     1124.45    120.77 o 
   1   3  11       32.77        4.38    102.79 o 
   3   3  11        0.57       65.35     92.41 o 
   5   3  11      754.09      817.57    143.99 o 
   7   3  11      246.15      411.99    123.90 o 
   9   3  11       21.50      175.74    101.79 o 
  11   3  11      482.03      475.56     89.14 o 
  13   3  11       27.26      -54.15    106.52 o 
  15   3  11       23.81      -77.81     89.17 o 
  17   3  11      126.36      123.74     88.08 o 
  19   3  11       16.23       81.70    101.60 o 
 -30   4  11       94.22      156.92    100.89 o 
 -28   4  11       20.02      -46.44     85.23 o 
 -26   4  11      144.20      -58.14     89.90 o 
 -24   4  11       68.09      -84.71     91.93 o 
 -22   4  11       50.65      -69.74     80.56 o 
 -20   4  11      172.86      254.86    212.57 o 
 -18   4  11      198.25      175.73     91.22 o 
 -16   4  11        7.11       71.69     96.09 o 
 -14   4  11      152.72       82.43    137.06 o 
 -12   4  11      104.59      123.57    140.32 o 
 -10   4  11     1158.68     1128.62     98.57 o 
  -8   4  11       13.20        1.40    101.81 o 
  -6   4  11      126.36      249.05    120.34 o 
  -4   4  11     1257.75     1337.81    117.46 o 
  -2   4  11        7.16       99.73    113.86 o 
   0   4  11      349.08      384.84     84.95 o 
   2   4  11        6.98        0.05    112.80 o 
   4   4  11      133.02      220.51     86.82 o 
   6   4  11        2.96        5.11     91.47 o 
   8   4  11      457.48      400.59     94.60 o 
  10   4  11       55.78      -39.74     93.19 o 
  12   4  11       16.03      157.18     86.17 o 
  14   4  11       17.64       92.24     79.37 o 
  16   4  11       18.19      131.03     84.47 o 
  18   4  11        2.43       34.84     80.39 o 
 -29   5  11       24.39     -159.11    172.02 o 
 -27   5  11        0.57        0.40    137.49 o 
 -25   5  11       42.03      159.81     82.75 o 
 -23   5  11        0.07     -114.27     99.31 o 
 -21   5  11        2.14       29.19     81.99 o 
 -19   5  11       93.81      116.34    102.13 o 
 -17   5  11        2.03      -17.24     88.09 o 
 -15   5  11     1620.99     1619.96    131.33 o 
 -13   5  11      157.75      295.12     81.93 o 
 -11   5  11       64.19      112.80     87.56 o 
  -9   5  11      662.97      667.10     90.48 o 
  -7   5  11      557.53      463.93    140.21 o 
  -5   5  11       50.40      257.72     89.59 o 
  -3   5  11      251.99      271.87     79.57 o 
  -1   5  11       62.49       -2.19    124.51 o 
   1   5  11       88.14      303.92     94.06 o 
   3   5  11      133.97       78.09     89.79 o 
   5   5  11      165.98      123.65     81.48 o 
   7   5  11      264.00      215.99    107.30 o 
   9   5  11        1.43     -115.10     99.67 o 
  11   5  11       49.94     -165.09     82.55 o 
  13   5  11       11.40      249.10    101.69 o 
  15   5  11        2.34      281.04    118.35 o 
 -24   6  11       30.86       91.92    110.79 o 
 -22   6  11        3.06      -18.07     86.68 o 
 -20   6  11        2.37      114.23     82.42 o 
 -18   6  11      174.23      153.16     85.67 o 
 -16   6  11       62.48      201.88     85.69 o 
 -14   6  11       85.21      -88.32     84.80 o 
 -12   6  11      111.56      249.94    103.68 o 
 -10   6  11       32.43      -33.44     89.19 o 
  -8   6  11      212.01       55.70    102.19 o 
  -6   6  11        5.36       -2.33     83.06 o 
  -4   6  11      192.93      176.24     77.72 o 
  -2   6  11       17.76       26.09    107.65 o 
   0   6  11        2.20      115.95     75.79 o 
   2   6  11      157.81      414.03     85.68 o 
   4   6  11       68.89      320.01     90.18 o 
   6   6  11        2.26      -74.89     80.34 o 
   8   6  11       22.74      -62.43    127.30 o 
  10   6  11       32.03      129.95    104.80 o 
  12   6  11        0.40      129.17    101.89 o 
 -19   7  11        0.47      174.01     89.77 o 
 -17   7  11       11.60       25.89     81.84 o 
 -15   7  11       72.81      -47.61    181.55 o 
 -13   7  11      195.32       80.88     88.84 o 
 -11   7  11       30.67      110.41     85.31 o 
  -9   7  11       16.31        8.88     93.05 o 
  -7   7  11        0.01      145.34    101.49 o 
  -5   7  11      121.84       55.48    103.48 o 
  -3   7  11        7.61       19.69     78.97 o 
  -1   7  11       35.74       71.70     92.51 o 
   1   7  11       41.41       70.01     83.61 o 
   3   7  11        4.08      -59.55     96.81 o 
   5   7  11        5.98       29.84     75.68 o 
   7   7  11       18.59      -45.55     97.53 o 
 -34   0  12        0.21       12.56    119.63 o 
 -32   0  12        0.03     -161.69    260.64 o 
 -30   0  12       43.72      203.57    119.53 o 
 -28   0  12        8.00      129.27    195.22 o 
 -26   0  12        5.16      366.68    155.19 o 
 -24   0  12       42.15        9.02    160.33 o 
 -22   0  12       22.87      180.42    159.62 o 
 -20   0  12       91.28      395.70    202.92 o 
 -18   0  12       21.12      141.77    171.49 o 
 -16   0  12     2815.24     2504.82    245.64 o 
 -14   0  12     4353.51     4836.78    401.43 o 
 -12   0  12     1316.47     1562.48    209.21 o 
 -10   0  12    11858.02    11021.46    787.16 o 
  -8   0  12    15347.44    14562.28    305.94 o 
  -6   0  12     4995.74     4910.13    286.21 o 
  -4   0  12      442.18      418.98    217.19 o 
  -2   0  12    13161.65    13141.90    865.67 o 
   0   0  12      700.37      475.04    207.28 o 
   2   0  12      287.08      308.28    198.40 o 
   4   0  12        0.40      -72.09    160.68 o 
   6   0  12     1893.03     1778.64    165.80 o 
   8   0  12       52.03      197.64    164.38 o 
  10   0  12      333.27      527.91    193.85 o 
  12   0  12       97.78       52.58    193.43 o 
  14   0  12      132.59      -58.54    151.15 o 
  16   0  12       45.45      283.13    135.57 o 
  18   0  12        0.77       95.06    137.12 o 
  20   0  12       52.33       -3.20    152.13 o 
  22   0  12       17.87      -31.22    194.87 o 
 -35   1  12        1.30      -14.20    128.67 o 
 -33   1  12       47.75       43.90    169.08 o 
 -31   1  12       10.91       31.52     96.52 o 
 -29   1  12       83.67      -46.84    158.69 o 
 -27   1  12        1.88      186.82    100.16 o 
 -25   1  12       70.46      139.58    129.33 o 
 -23   1  12      829.24      916.55    114.06 o 
 -21   1  12     1494.64     1474.95    131.39 o 
 -19   1  12      236.30      291.26    144.05 o 
 -17   1  12     4388.92     4173.86    177.71 o 
 -15   1  12      384.36      441.88    128.74 o 
 -13   1  12     5830.58     5462.15    221.49 o 
 -11   1  12      271.52      329.14    111.95 o 
  -9   1  12       37.88       49.24    147.14 o 
  -7   1  12     2839.76     3001.28    186.45 o 
  -5   1  12     1149.00     1411.58    176.19 o 
  -3   1  12     4272.92     4260.56    167.39 o 
  -1   1  12     4868.10     4812.45    157.90 o 
   1   1  12     1219.82     1136.51    124.06 o 
   3   1  12     1594.41     1689.35    120.15 o 
   5   1  12       56.33       42.53    118.03 o 
   7   1  12      732.66      915.42    109.81 o 
   9   1  12      598.51      636.03    115.45 o 
  11   1  12      899.34     1018.29    105.05 o 
  13   1  12        0.21      -41.01    113.70 o 
  15   1  12      108.46       94.98     99.06 o 
  17   1  12        7.87      135.97    109.82 o 
  19   1  12        0.23      120.89    174.50 o 
  21   1  12        6.05      287.89    131.75 o 
 -34   2  12       20.00       66.03     93.58 o 
 -32   2  12       22.79      161.31     93.98 o 
 -30   2  12       17.26      123.06    102.91 o 
 -28   2  12       63.99     -117.23    129.88 o 
 -26   2  12       85.59      261.63    110.86 o 
 -24   2  12     1658.67     1519.55    101.88 o 
 -22   2  12       29.37       87.54    109.87 o 
 -20   2  12      438.11      287.68     97.49 o 
 -18   2  12      984.63     1036.17    104.70 o 
 -16   2  12      950.61      914.54    123.73 o 
 -14   2  12      799.23      947.59    123.07 o 
 -12   2  12     2616.34     2440.36    126.36 o 
 -10   2  12       17.08       43.27    115.66 o 
  -8   2  12     4926.37     5216.69    194.90 o 
  -6   2  12       75.44      147.28    113.45 o 
  -4   2  12        1.99       54.56    128.30 o 
  -2   2  12     7353.22     7725.03    485.54 o 
   0   2  12     2279.93     2065.10    143.49 o 
   2   2  12      493.90      544.43    115.05 o 
   4   2  12      406.75      409.94    114.30 o 
   6   2  12        4.01       45.53    108.93 o 
   8   2  12        2.19       77.25    104.13 o 
  10   2  12        7.00      194.03    115.97 o 
  12   2  12      186.53      338.24    106.67 o 
  14   2  12      124.18      164.32     93.73 o 
  16   2  12       37.04       22.25    102.77 o 
  18   2  12        1.78       10.65     80.33 o 
  20   2  12        1.33      221.90    143.48 o 
 -33   3  12       17.22       36.92     97.30 o 
 -31   3  12        8.38      151.58     98.46 o 
 -29   3  12      167.12      121.03    100.72 o 
 -27   3  12       66.28      237.98    105.49 o 
 -25   3  12       57.82       72.23     88.28 o 
 -23   3  12        4.03      -14.86    139.60 o 
 -21   3  12      940.72     1157.84    115.48 o 
 -19   3  12       30.91      263.00    112.69 o 
 -17   3  12      194.76      329.73    117.75 o 
 -15   3  12      598.36      715.38     90.73 o 
 -13   3  12     1035.97     1032.93    102.99 o 
 -11   3  12       53.51      112.23    142.66 o 
  -9   3  12       63.99       86.29     88.81 o 
  -7   3  12      876.62      947.88    105.53 o 
  -5   3  12      470.03      690.44    105.92 o 
  -3   3  12        7.17       20.73     86.07 o 
  -1   3  12      824.37      885.68    125.64 o 
   1   3  12       56.07       79.48    120.92 o 
   3   3  12      168.98      117.99     94.21 o 
   5   3  12       97.63      179.84    104.33 o 
   7   3  12      662.32      530.83    101.33 o 
   9   3  12        6.40       37.18     84.84 o 
  11   3  12       58.60      107.04     93.33 o 
  13   3  12       41.54      218.16     90.14 o 
  15   3  12      181.01      152.81    114.92 o 
  17   3  12        0.00       10.94     90.90 o 
  19   3  12        0.99      118.09     85.61 o 
 -30   4  12       12.47       70.46    135.98 o 
 -28   4  12        0.85      -76.09     84.79 o 
 -26   4  12        3.86       -8.43    102.62 o 
 -24   4  12        0.21       87.17     93.60 o 
 -22   4  12      270.16      421.08    170.96 o 
 -20   4  12        7.23       -6.30    103.84 o 
 -18   4  12      887.38      877.86    106.20 o 
 -16   4  12     1147.52     1401.03    187.99 o 
 -14   4  12      426.78      400.62    102.50 o 
 -12   4  12      429.93      402.89    102.20 o 
 -10   4  12      531.13      812.65    164.63 o 
  -8   4  12       11.00       92.98     92.23 o 
  -6   4  12      210.46      176.90    110.68 o 
  -4   4  12      109.56      166.01     90.48 o 
  -2   4  12     1296.39     1322.32    104.11 o 
   0   4  12      724.23      781.28    103.41 o 
   2   4  12       48.31      195.77    113.36 o 
   4   4  12      170.26       31.92     89.99 o 
   6   4  12      113.34      109.35     90.89 o 
   8   4  12       72.37      299.89     97.62 o 
  10   4  12      116.29      267.85    111.59 o 
  12   4  12        0.78      176.01     89.38 o 
  14   4  12        9.19       43.50    101.54 o 
  16   4  12        3.49       86.98     91.54 o 
  18   4  12       37.71      -78.48    106.51 o 
 -29   5  12        4.12       49.25     98.00 o 
 -27   5  12        5.93      101.15     92.46 o 
 -25   5  12        1.07      -45.54    125.00 o 
 -23   5  12       77.14       56.94     81.85 o 
 -21   5  12       26.86       13.25     87.60 o 
 -19   5  12       26.62      125.34     90.05 o 
 -17   5  12      315.54      544.43     97.63 o 
 -15   5  12      663.90      749.04    107.38 o 
 -13   5  12       75.49      100.58     77.94 o 
 -11   5  12       99.77      118.84    125.88 o 
  -9   5  12     2206.03     2252.07    126.91 o 
  -7   5  12     1206.80     1049.46    116.69 o 
  -5   5  12      446.10      432.33     89.18 o 
  -3   5  12      123.19      293.28    112.81 o 
  -1   5  12      182.75      190.33    107.05 o 
   1   5  12      236.51      454.64     95.89 o 
   3   5  12       13.44        9.95     91.76 o 
   5   5  12       62.36      -54.74    108.31 o 
   7   5  12      185.15      212.73    107.63 o 
   9   5  12      104.29      148.63    165.64 o 
  11   5  12        0.26      123.39     82.23 o 
  13   5  12        6.15      166.98    138.60 o 
  15   5  12       47.89       35.29     86.54 o 
 -24   6  12        1.32       14.59     99.82 o 
 -22   6  12        3.56      119.45     89.62 o 
 -20   6  12       60.73       27.32    100.03 o 
 -18   6  12        1.96      152.94    104.73 o 
 -16   6  12        6.37       44.33     98.11 o 
 -14   6  12       58.26       92.90    102.49 o 
 -12   6  12       24.06       40.74    100.90 o 
 -10   6  12       15.07       30.30     81.30 o 
  -8   6  12      158.79      220.10     90.85 o 
  -6   6  12       73.10       56.63     84.02 o 
  -4   6  12      196.85      142.77     92.63 o 
  -2   6  12       45.39       34.93     82.46 o 
   0   6  12       21.48      -47.88     93.43 o 
   2   6  12       44.51      -63.52    105.97 o 
   4   6  12      157.51      155.99     78.07 o 
   6   6  12       27.50      126.26     79.84 o 
   8   6  12       57.22     -120.58    108.59 o 
  10   6  12        7.30       18.42     82.32 o 
 -19   7  12        0.34      -78.74     78.29 o 
 -17   7  12       92.89      114.28     88.75 o 
 -15   7  12        5.59       43.98    109.05 o 
 -13   7  12      152.31      128.50    108.13 o 
 -11   7  12       57.20      142.87     79.09 o 
  -9   7  12        9.65       22.64     91.97 o 
  -7   7  12      176.66      198.89     92.97 o 
  -5   7  12        0.01      178.88     78.50 o 
  -3   7  12       13.23      -44.52    103.15 o 
  -1   7  12       62.29       71.91     80.18 o 
   1   7  12       44.91       31.54     93.22 o 
   3   7  12      121.40      180.31    107.30 o 
   5   7  12        0.72       71.70     96.29 o 
 -35   1  13        0.00       72.51    100.56 o 
 -33   1  13        1.21       47.63     94.26 o 
 -31   1  13       18.36      159.55    119.13 o 
 -29   1  13       98.59      328.42    133.66 o 
 -27   1  13      460.21      438.15    101.63 o 
 -25   1  13      207.09      424.76    156.73 o 
 -23   1  13     3867.87     3898.47    171.43 o 
 -21   1  13     1616.26     1538.04    120.44 o 
 -19   1  13      275.90      466.19    113.23 o 
 -17   1  13     2291.46     2246.50    125.57 o 
 -15   1  13     1020.85     1065.93    107.36 o 
 -13   1  13      205.91      420.36    137.99 o 
 -11   1  13     7185.63     7502.38    170.65 o 
  -9   1  13       31.21      -28.38    179.52 o 
  -7   1  13     3247.44     2871.55    266.57 o 
  -5   1  13     1626.02     1752.27    258.90 o 
  -3   1  13     4135.02     4462.87    162.35 o 
  -1   1  13     1606.71     1429.04    139.19 o 
   1   1  13     3751.03     4067.11    149.03 o 
   3   1  13       22.23      -18.47    111.35 o 
   5   1  13       29.39       53.52    115.31 o 
   7   1  13       76.67      347.07    136.12 o 
   9   1  13       12.05       73.82    133.63 o 
  11   1  13       11.79      107.23    125.05 o 
  13   1  13       38.57       85.26     97.54 o 
  15   1  13      104.96       84.76    110.09 o 
  17   1  13        0.16       80.24    103.36 o 
  19   1  13       37.09      121.72    101.34 o 
  21   1  13        0.21      200.43    141.75 o 
 -34   2  13        0.20      -61.54     93.68 o 
 -32   2  13       14.01      100.15     87.38 o 
 -30   2  13        4.15      -75.87    196.16 o 
 -28   2  13       26.29       44.97     95.59 o 
 -26   2  13       95.58      306.36     87.06 o 
 -24   2  13      295.97      190.05     95.03 o 
 -22   2  13      349.92      327.99    116.18 o 
 -20   2  13      489.58      485.87    102.22 o 
 -18   2  13      273.94      364.51    132.33 o 
 -16   2  13        0.36      -20.47    134.40 o 
 -14   2  13     3923.53     3900.13    142.69 o 
 -12   2  13      167.99      236.40    116.68 o 
 -10   2  13      680.63      609.87    153.62 o 
  -8   2  13     1157.65      974.75    120.74 o 
  -6   2  13       68.08       43.71     98.97 o 
  -4   2  13     3025.02     3156.54    145.45 o 
  -2   2  13      745.59      618.14    108.35 o 
   0   2  13       62.46      -24.83    115.40 o 
   2   2  13      706.67      784.88    106.35 o 
   4   2  13      129.74      140.33     96.22 o 
   6   2  13       67.13      244.68    105.99 o 
   8   2  13       43.62      287.04    104.47 o 
  10   2  13       67.23      231.36    106.10 o 
  12   2  13      122.57      204.33    107.23 o 
  14   2  13      178.63      -25.37     93.58 o 
  16   2  13       15.17       71.96     94.92 o 
  18   2  13       22.60       81.10     85.88 o 
  20   2  13        2.48      -53.23     95.59 o 
 -33   3  13       27.60       84.34    105.80 o 
 -31   3  13       42.25      100.35     86.80 o 
 -29   3  13       20.71      111.52    105.81 o 
 -27   3  13        0.28       87.76    115.08 o 
 -25   3  13      296.58      317.95     99.10 o 
 -23   3  13      245.61      315.14    108.77 o 
 -21   3  13      258.92      384.68    101.75 o 
 -19   3  13      848.11     1013.31    122.97 o 
 -17   3  13       64.22       92.79    110.20 o 
 -15   3  13      782.83      799.88    116.97 o 
 -13   3  13     1071.68     1228.15    127.09 o 
 -11   3  13      217.52      274.23    107.73 o 
  -9   3  13      173.71      190.71    117.77 o 
  -7   3  13     1957.73     1890.42    122.76 o 
  -5   3  13      525.54      476.12    105.27 o 
  -3   3  13     2409.21     2312.84    153.81 o 
  -1   3  13        7.81     -196.42    141.31 o 
   1   3  13     1459.66     1385.69    102.80 o 
   3   3  13      798.27      877.86    100.48 o 
   5   3  13      370.31      398.04     97.72 o 
   7   3  13      190.88      213.09     90.15 o 
   9   3  13       64.95       56.20     93.55 o 
  11   3  13       31.25      157.58    124.34 o 
  13   3  13       53.87      145.00    113.48 o 
  15   3  13        0.45       35.98    113.55 o 
  17   3  13       16.30      -40.13    103.80 o 
  19   3  13       39.40      -18.17    103.28 o 
 -30   4  13       42.06       18.32     92.60 o 
 -28   4  13      120.11       68.62    109.82 o 
 -26   4  13       64.60       44.39     99.16 o 
 -24   4  13       41.95      101.77    114.70 o 
 -22   4  13        2.63      244.66     87.99 o 
 -20   4  13       94.43      179.54     87.35 o 
 -18   4  13       12.56      151.27     89.17 o 
 -16   4  13      133.36      150.22     97.54 o 
 -14   4  13        5.64      -10.58    117.17 o 
 -12   4  13        3.58      -27.63     91.98 o 
 -10   4  13        2.99      144.05    112.80 o 
  -8   4  13     1902.53     1707.08    105.82 o 
  -6   4  13       23.51      -16.19     98.52 o 
  -4   4  13       10.95        4.96     90.07 o 
  -2   4  13     1080.19     1111.57    132.96 o 
   0   4  13      465.92      403.73     85.09 o 
   2   4  13      152.19      111.97    100.17 o 
   4   4  13      125.67      162.45    117.44 o 
   6   4  13       44.81      230.91     92.34 o 
   8   4  13      142.62      181.77     91.34 o 
  10   4  13       47.55      213.49    111.80 o 
  12   4  13        3.51      135.21     83.24 o 
  14   4  13        0.85      165.44    124.34 o 
  16   4  13       10.15       66.47     93.03 o 
 -29   5  13        1.41      173.22    102.95 o 
 -27   5  13        1.17       81.12     78.72 o 
 -25   5  13       47.20       42.30    114.35 o 
 -23   5  13        4.14      172.05     82.75 o 
 -21   5  13        7.51       93.86     90.02 o 
 -19   5  13        0.14       88.62     83.33 o 
 -17   5  13      218.11      124.21    128.01 o 
 -15   5  13       65.89      145.90    113.77 o 
 -13   5  13      314.74      206.41     81.77 o 
 -11   5  13      359.24      445.74    106.72 o 
  -9   5  13      528.83      449.71     78.05 o 
  -7   5  13     1240.77     1166.17     92.51 o 
  -5   5  13      226.08       -2.49     84.26 o 
  -3   5  13      407.32      606.28     96.54 o 
  -1   5  13       61.62      157.24    107.28 o 
   1   5  13       39.76      123.12     86.37 o 
   3   5  13       63.02      252.19     87.87 o 
   5   5  13      291.83      316.88    109.78 o 
   7   5  13       20.34       46.08    139.86 o 
   9   5  13      251.10      102.76     82.22 o 
  11   5  13       26.39      120.05     95.97 o 
  13   5  13       21.82      291.75     90.66 o 
 -24   6  13        0.02      141.02    101.55 o 
 -22   6  13        8.34      123.34     87.76 o 
 -20   6  13        0.96      140.36    101.43 o 
 -18   6  13       17.15       55.13     94.67 o 
 -16   6  13      227.24      337.46     80.85 o 
 -14   6  13      136.39      169.28    110.60 o 
 -12   6  13       40.60      -81.24     93.05 o 
 -10   6  13       21.30      -26.14     83.81 o 
  -8   6  13      338.54      276.91     77.43 o 
  -6   6  13      194.75      310.39    101.96 o 
  -4   6  13       15.96       20.29     85.60 o 
  -2   6  13      512.13      321.15     86.54 o 
   0   6  13      106.92       26.73    106.96 o 
   2   6  13       89.69       56.78     86.07 o 
   4   6  13       64.53       12.34     80.54 o 
   6   6  13        1.09       30.36     80.43 o 
   8   6  13       57.99      293.14    111.34 o 
  10   6  13        9.85       46.46    138.55 o 
 -19   7  13        7.34        8.17     95.92 o 
 -17   7  13        0.05       66.25     81.82 o 
 -15   7  13      139.35      120.25     79.70 o 
 -13   7  13        0.75      129.57     85.79 o 
 -11   7  13      458.76      324.20     87.66 o 
  -9   7  13       22.32      138.03     92.74 o 
  -7   7  13       42.27       39.80     78.19 o 
  -5   7  13      242.72      190.53     85.27 o 
  -3   7  13      143.97      296.94     92.17 o 
  -1   7  13       35.23      112.60     77.74 o 
   1   7  13       40.22       15.74     91.26 o 
   3   7  13       11.20      175.50    109.95 o 
 -36   0  14        2.45      -53.96    136.72 o 
 -34   0  14        2.83       10.43    130.91 o 
 -32   0  14       22.27      -24.55    133.12 o 
 -30   0  14        0.00       -3.82    115.45 o 
 -28   0  14        7.15       32.63    234.12 o 
 -26   0  14      896.95      729.54    135.43 o 
 -24   0  14      190.89      123.37    141.56 o 
 -22   0  14     1619.59     1619.64    228.37 o 
 -20   0  14     1207.88     1249.90    158.26 o 
 -18   0  14     1945.00     2325.52    221.04 o 
 -16   0  14     5832.74     5818.97    872.99 o 
 -14   0  14     3164.64     2934.21    213.07 o 
 -12   0  14      158.78      288.54    204.63 o 
 -10   0  14     6918.07     6569.21    413.47 o 
  -8   0  14     3912.90     3753.08    292.45 o 
  -6   0  14    16552.09    15700.42    375.87 o 
  -4   0  14     5604.83     5498.71    257.13 o 
  -2   0  14      788.67      966.91    202.53 o 
   0   0  14     2040.25     2073.71    208.96 o 
   2   0  14     4956.49     4913.19    270.76 o 
   4   0  14     3811.08     3664.96    323.62 o 
   6   0  14       39.78      164.91    234.82 o 
   8   0  14       40.23     -105.14    159.95 o 
  10   0  14      266.40      492.99    153.90 o 
  12   0  14       78.26     -127.22    140.79 o 
  14   0  14        7.81      103.89    313.68 o 
  16   0  14        7.50      -80.32    166.30 o 
  18   0  14       52.62      128.80    232.03 o 
  20   0  14        0.22      115.17    168.11 o 
 -35   1  14        0.05      140.62     88.03 o 
 -33   1  14        0.01      -77.88    103.38 o 
 -31   1  14       19.94      -21.78     88.27 o 
 -29   1  14       44.64      124.34     82.30 o 
 -27   1  14      125.08      314.85     94.12 o 
 -25   1  14      881.79      659.09    109.42 o 
 -23   1  14      292.34      159.16    113.48 o 
 -21   1  14     4112.49     3694.33    135.17 o 
 -19   1  14       70.74       96.00    123.78 o 
 -17   1  14      857.22      966.55    110.03 o 
 -15   1  14     6662.79     6867.53    146.02 o 
 -13   1  14      334.03      405.75    122.83 o 
 -11   1  14        0.08        5.18    120.01 o 
  -9   1  14     6681.63     6673.00    803.73 o 
  -7   1  14     6410.07     6290.22    200.75 o 
  -5   1  14     1224.28     1123.87    194.00 o 
  -3   1  14      376.46      253.89    135.66 o 
  -1   1  14      893.73     1073.82    142.66 o 
   1   1  14     3199.36     3141.70    129.45 o 
   3   1  14       41.31       79.63    115.64 o 
   5   1  14       16.72       93.42    110.93 o 
   7   1  14       97.84      102.55    100.56 o 
   9   1  14      335.37      327.47    116.62 o 
  11   1  14        1.23      110.09    114.17 o 
  13   1  14       14.47       59.22     89.76 o 
  15   1  14       24.36       66.65    114.17 o 
  17   1  14        9.99       91.98    133.36 o 
  19   1  14        1.70      116.23     95.30 o 
 -34   2  14       18.28      -37.04     95.03 o 
 -32   2  14        0.54       73.10     78.85 o 
 -30   2  14       70.75      141.23    123.36 o 
 -28   2  14      255.23      119.37     89.82 o 
 -26   2  14        0.12      -56.95     93.64 o 
 -24   2  14      230.66      144.83     99.27 o 
 -22   2  14     1930.85     1984.37     98.20 o 
 -20   2  14      768.99      987.97    108.42 o 
 -18   2  14      266.08      240.99    133.47 o 
 -16   2  14      567.85      564.42    120.48 o 
 -14   2  14       68.85      173.03    103.51 o 
 -12   2  14     4774.87     4996.42    147.49 o 
 -10   2  14     1389.84     1432.49    104.81 o 
  -8   2  14     1344.59     1518.51    138.50 o 
  -6   2  14     4803.44     4674.84    135.49 o 
  -4   2  14      117.16      154.27    102.21 o 
  -2   2  14     2112.68     2020.40    119.43 o 
   0   2  14     1160.06     1199.60    113.79 o 
   2   2  14     2038.10     2281.78    172.34 o 
   4   2  14       46.37       59.09    105.66 o 
   6   2  14      297.33      441.24    128.01 o 
   8   2  14      140.72       26.63    107.90 o 
  10   2  14      108.40      168.82    147.95 o 
  12   2  14        1.22      119.21    100.16 o 
  14   2  14       31.55      144.61     92.83 o 
  16   2  14       83.69       63.64     95.82 o 
  18   2  14        9.74       81.50     94.36 o 
 -33   3  14        5.93       72.37     89.39 o 
 -31   3  14       95.67      302.22     92.06 o 
 -29   3  14       45.43       60.52     88.30 o 
 -27   3  14      158.14      133.15    128.02 o 
 -25   3  14       15.40      141.71     94.00 o 
 -23   3  14       94.45       66.87     96.47 o 
 -21   3  14      123.29      240.72    101.72 o 
 -19   3  14       61.41       40.96    160.86 o 
 -17   3  14      370.72      537.54    108.52 o 
 -15   3  14       52.07      189.58    109.13 o 
 -13   3  14      153.04      117.88    162.77 o 
 -11   3  14      523.20      530.04    120.21 o 
  -9   3  14     3252.23     3090.08    133.51 o 
  -7   3  14       38.88      147.82    113.38 o 
  -5   3  14      774.41      719.28     95.39 o 
  -3   3  14        7.92       39.85    112.86 o 
  -1   3  14      239.13      242.52     98.75 o 
   1   3  14       50.60       57.13    115.26 o 
   3   3  14        1.42      122.27    112.91 o 
   5   3  14      122.82      190.91     90.60 o 
   7   3  14       95.24      101.78     88.08 o 
   9   3  14        0.08       33.21     85.62 o 
  11   3  14      156.29      157.57    100.17 o 
  13   3  14      198.57      129.14    118.30 o 
  15   3  14        2.87      217.26     91.83 o 
  17   3  14        4.33       20.14    101.50 o 
 -32   4  14        0.08       48.22    116.44 o 
 -30   4  14       85.58      212.25     85.20 o 
 -28   4  14      183.23      279.65     99.57 o 
 -26   4  14        0.02       59.45    100.12 o 
 -24   4  14      209.81      159.65    156.77 o 
 -22   4  14       47.22      192.15     92.11 o 
 -20   4  14      526.18      396.58    102.83 o 
 -18   4  14       88.27      -27.13     89.40 o 
 -16   4  14       44.08      115.41     91.57 o 
 -14   4  14       31.31       93.92     89.96 o 
 -12   4  14        6.80      -16.93     91.55 o 
 -10   4  14     1604.40     1590.71    237.41 o 
  -8   4  14      625.01      547.89     93.82 o 
  -6   4  14     2825.23     2809.96    118.57 o 
  -4   4  14      905.32      905.59    103.60 o 
  -2   4  14       29.17       91.90     82.69 o 
   0   4  14      226.52      294.33     93.07 o 
   2   4  14       96.82      114.40     87.34 o 
   4   4  14       15.03       39.57     79.93 o 
   6   4  14       47.76      -29.91    109.13 o 
   8   4  14      220.40      154.80     89.93 o 
  10   4  14        0.00      -42.04     91.35 o 
  12   4  14        0.14       61.17    107.83 o 
  14   4  14       55.44       40.52    106.92 o 
  16   4  14       13.17        2.83    158.38 o 
 -29   5  14        6.93      260.34    140.76 o 
 -27   5  14        3.60      108.77     90.83 o 
 -25   5  14       45.02       23.97    134.37 o 
 -23   5  14       52.08       11.63     92.22 o 
 -21   5  14       31.58       -3.13     83.01 o 
 -19   5  14      242.01      323.71    186.04 o 
 -17   5  14      111.73      167.85     96.98 o 
 -15   5  14      901.99      909.27     94.58 o 
 -13   5  14      229.26      126.68    108.38 o 
 -11   5  14      199.89      147.86    122.15 o 
  -9   5  14      603.38      489.45     88.06 o 
  -7   5  14      408.46      537.12    100.16 o 
  -5   5  14     1691.63     1738.34    100.69 o 
  -3   5  14      853.05      841.82    107.23 o 
  -1   5  14      601.08      600.96     98.16 o 
   1   5  14      396.23      597.59     92.78 o 
   3   5  14      185.49      169.04     81.58 o 
   5   5  14      219.87      142.47     95.32 o 
   7   5  14      182.04      131.37     93.22 o 
   9   5  14       22.06      158.02     98.31 o 
  11   5  14       16.80      -66.40     96.58 o 
  13   5  14       22.20      122.74     95.13 o 
 -24   6  14       17.86        4.82    129.26 o 
 -22   6  14        6.79       38.25    127.87 o 
 -20   6  14        0.14       22.24     81.73 o 
 -18   6  14        3.89       -6.82     76.08 o 
 -16   6  14       12.69       71.92     87.39 o 
 -14   6  14       11.77      251.78    116.07 o 
 -12   6  14       56.73      -22.78     92.43 o 
 -10   6  14       47.10      173.11     77.71 o 
  -8   6  14       32.67      190.85     90.06 o 
  -6   6  14       20.43      208.20     97.42 o 
  -4   6  14       65.93      163.30     92.13 o 
  -2   6  14        9.08      -32.91     80.80 o 
   0   6  14        0.24       77.09    121.86 o 
   2   6  14        2.31      119.56     93.27 o 
   4   6  14        9.87       58.39     75.50 o 
   6   6  14       24.22        5.55     80.79 o 
   8   6  14        5.45      149.82    166.57 o 
 -19   7  14        7.62      140.82     98.47 o 
 -17   7  14       33.31      158.73     96.39 o 
 -15   7  14      135.57       69.99     86.03 o 
 -13   7  14        6.31      -72.50     74.18 o 
 -11   7  14       51.72      -34.89     84.77 o 
  -9   7  14       64.59       80.26    105.57 o 
  -7   7  14      102.70      293.97    104.21 o 
  -5   7  14       16.97       75.50     93.97 o 
  -3   7  14       27.02       61.31     79.22 o 
  -1   7  14        0.76       45.89     92.94 o 
   1   7  14       64.87      102.98     86.09 o 
   3   7  14        0.48       76.59    113.30 o 
 -35   1  15        0.21      -77.32     93.01 o 
 -33   1  15       10.89       89.61    104.23 o 
 -31   1  15       28.91      136.11     98.50 o 
 -29   1  15       99.31       26.45     98.07 o 
 -27   1  15       15.44      227.54     91.65 o 
 -25   1  15      243.79      150.25    103.92 o 
 -23   1  15       10.90      132.60    125.07 o 
 -21   1  15     1224.28     1200.82    124.67 o 
 -19   1  15     5541.12     5329.14    135.32 o 
 -17   1  15      205.35      297.74    129.42 o 
 -15   1  15      145.73      233.76    139.43 o 
 -13   1  15      207.44      144.95    140.25 o 
 -11   1  15     7309.96     7183.49    267.69 o 
  -9   1  15       17.23       64.85    138.99 o 
  -7   1  15     4556.39     4681.92    202.55 o 
  -5   1  15      538.34      587.12    174.95 o 
  -3   1  15     2671.73     2698.05    151.95 o 
  -1   1  15     1899.53     1966.14    120.50 o 
   1   1  15      281.81      324.58    118.71 o 
   3   1  15       68.08       31.23    123.45 o 
   5   1  15      243.29      401.46    113.36 o 
   7   1  15      480.91      572.01    127.86 o 
   9   1  15       47.12      175.93    102.04 o 
  11   1  15      320.21      323.17     96.75 o 
  13   1  15      161.87       57.94    115.33 o 
  15   1  15        4.20       26.12     93.55 o 
  17   1  15      103.15      170.07     89.25 o 
  19   1  15        3.48       63.83    171.84 o 
 -34   2  15        3.06      -77.73    101.51 o 
 -32   2  15        0.09      129.42    120.21 o 
 -30   2  15       36.54      168.75     96.52 o 
 -28   2  15        0.29      112.82     95.51 o 
 -26   2  15        4.32      -74.22    110.22 o 
 -24   2  15       18.50       41.01    114.83 o 
 -22   2  15      380.02      375.34    105.04 o 
 -20   2  15        0.16       84.02    117.85 o 
 -18   2  15        0.79      -29.42    115.40 o 
 -16   2  15       55.89      109.70    112.90 o 
 -14   2  15       13.03       36.74    126.11 o 
 -12   2  15     2763.39     2519.21    136.98 o 
 -10   2  15       36.75       51.91    119.66 o 
  -8   2  15     1260.21     1206.04    120.56 o 
  -6   2  15      529.77      492.07    105.95 o 
  -4   2  15     1268.07     1257.16    134.22 o 
  -2   2  15      176.96      209.69    110.21 o 
   0   2  15      287.15      285.46    111.87 o 
   2   2  15      962.83     1127.07    114.40 o 
   4   2  15       64.41      100.62    115.02 o 
   6   2  15      270.30      344.98    112.90 o 
   8   2  15        5.01       20.19     97.31 o 
  10   2  15      406.92      401.10    105.99 o 
  12   2  15        0.25       -0.11    105.66 o 
  14   2  15       54.02      314.70    101.82 o 
  16   2  15        1.30       35.15    103.16 o 
  18   2  15       36.28      159.14     91.01 o 
 -33   3  15        8.46      -32.27    103.16 o 
 -31   3  15        0.02       81.15    113.31 o 
 -29   3  15       84.66       87.58     82.95 o 
 -27   3  15       99.27      -23.85    108.55 o 
 -25   3  15        0.24      -19.81     95.07 o 
 -23   3  15      455.67      360.92     97.51 o 
 -21   3  15       30.15      139.69     85.82 o 
 -19   3  15       18.29      -53.13     90.33 o 
 -17   3  15       43.03      260.86    111.46 o 
 -15   3  15     1075.46     1149.81     95.85 o 
 -13   3  15     1057.28     1114.12    110.98 o 
 -11   3  15       34.31      129.13    114.43 o 
  -9   3  15     3207.24     3303.88    140.55 o 
  -7   3  15     1686.03     1657.39    105.48 o 
  -5   3  15     1415.05     1614.51    104.27 o 
  -3   3  15      471.11      508.93    104.80 o 
  -1   3  15       48.22       52.44    108.22 o 
   1   3  15      862.85      853.14    123.46 o 
   3   3  15      286.43      215.19    108.69 o 
   5   3  15       39.77      -20.20    109.29 o 
   7   3  15      101.23       71.19     95.20 o 
   9   3  15      319.76      439.79     90.53 o 
  11   3  15       61.94       75.21     83.65 o 
  13   3  15       36.44      355.20     99.72 o 
  15   3  15        7.91      104.66    101.81 o 
  17   3  15       39.35      -37.16    134.79 o 
 -32   4  15       79.02      176.59     94.47 o 
 -30   4  15       32.88      -21.01     86.66 o 
 -28   4  15        1.94       83.72    115.03 o 
 -26   4  15      130.01      150.76     86.72 o 
 -24   4  15        1.25       98.23    103.66 o 
 -22   4  15      111.71      235.69     93.60 o 
 -20   4  15      109.96      142.06     98.96 o 
 -18   4  15       30.78      184.54    103.99 o 
 -16   4  15      681.79      888.32    187.51 o 
 -14   4  15       12.45      -64.19     87.08 o 
 -12   4  15        0.74       88.03     91.86 o 
 -10   4  15     3381.80     3556.38    109.81 o 
  -8   4  15      944.04      914.06    114.30 o 
  -6   4  15        0.77       71.41     90.16 o 
  -4   4  15      124.45      265.54    106.87 o 
  -2   4  15     1326.62     1207.68     91.98 o 
   0   4  15      776.40      782.18    101.25 o 
   2   4  15       67.83      206.56    134.06 o 
   4   4  15      112.38      179.64     86.04 o 
   6   4  15       89.91       35.75     87.96 o 
   8   4  15      296.77      229.79     92.87 o 
  10   4  15        5.43      -85.09    102.37 o 
  12   4  15       17.99      112.17     89.18 o 
  14   4  15        0.88       70.30     99.99 o 
 -29   5  15        2.03     -115.13     94.41 o 
 -27   5  15      143.58      221.88    129.12 o 
 -25   5  15       14.57       85.15    157.99 o 
 -23   5  15        3.73      237.62     89.11 o 
 -21   5  15        0.31       46.75    109.42 o 
 -19   5  15       75.67      153.29    158.04 o 
 -17   5  15      231.86      287.09     97.16 o 
 -15   5  15      374.60      525.14    101.43 o 
 -13   5  15        0.02      116.50     95.54 o 
 -11   5  15       37.21      139.19     97.15 o 
  -9   5  15      252.60      395.05     96.56 o 
  -7   5  15      592.29      381.03     95.30 o 
  -5   5  15      279.31      263.71     84.46 o 
  -3   5  15        0.29       61.29     90.30 o 
  -1   5  15       66.11       78.13     76.91 o 
   1   5  15       64.50       91.94     95.19 o 
   3   5  15       92.47      166.65     96.73 o 
   5   5  15        1.63      213.37     93.36 o 
   7   5  15      136.66      171.36     87.86 o 
   9   5  15       16.84     -140.42    100.15 o 
  11   5  15       20.47      137.41     94.15 o 
 -24   6  15       17.79      112.77     78.91 o 
 -22   6  15        0.28       45.44    115.73 o 
 -20   6  15        6.28      -35.34    106.96 o 
 -18   6  15      253.45      287.15     89.58 o 
 -16   6  15        9.31      -76.88     93.12 o 
 -14   6  15       24.14       11.22     84.30 o 
 -12   6  15        0.49       34.56     72.05 o 
 -10   6  15        0.26       42.24    103.20 o 
  -8   6  15        5.91      221.38     85.52 o 
  -6   6  15       94.03       69.44     93.98 o 
  -4   6  15       38.22      147.13     93.21 o 
  -2   6  15        0.09      -68.12     78.92 o 
   0   6  15        1.27       25.20     99.06 o 
   2   6  15        1.57      -62.02     85.12 o 
   4   6  15       29.44       11.11    108.68 o 
   6   6  15       21.40        9.61     81.79 o 
   8   6  15        2.60       25.47     98.84 o 
 -19   7  15        4.16     -174.81    235.52 o 
 -17   7  15        4.03       41.32    108.55 o 
 -15   7  15       35.36        4.38     86.93 o 
 -13   7  15      211.22       65.07    104.47 o 
 -11   7  15        0.48      131.74     86.70 o 
  -9   7  15        6.09       31.53     79.09 o 
  -7   7  15        5.95      -93.89     84.78 o 
  -5   7  15       27.07      210.73     93.10 o 
  -3   7  15        9.30       93.52     93.37 o 
  -1   7  15        7.19      131.39     95.15 o 
   1   7  15       66.73      166.23     81.64 o 
 -36   0  16        3.15      139.17    129.40 o 
 -34   0  16        1.26      553.34    182.48 o 
 -32   0  16       87.09      407.49    161.72 o 
 -30   0  16       48.53      114.27    227.67 o 
 -28   0  16      101.22      106.67    134.30 o 
 -26   0  16      142.20      100.89    184.31 o 
 -24   0  16      588.67      863.98    151.43 o 
 -22   0  16      872.58     1104.32    197.34 o 
 -20   0  16        2.11       38.24    164.68 o 
 -18   0  16       56.76      -93.24    204.52 o 
 -16   0  16     1672.86     2045.76    284.37 o 
 -14   0  16     5213.76     5591.22    316.47 o 
 -12   0  16      898.28      964.57    238.47 o 
 -10   0  16        0.53       70.69    235.26 o 
  -8   0  16     1772.26     2122.11    291.62 o 
  -6   0  16     5233.38     5232.67    276.09 o 
  -4   0  16      866.16      523.73    193.79 o 
  -2   0  16      213.51      354.79    211.08 o 
   0   0  16       98.57       55.77    189.58 o 
   2   0  16        6.70      102.38    160.62 o 
   4   0  16      412.67      614.64    195.47 o 
   6   0  16      123.03      281.40    129.60 o 
   8   0  16      788.65      937.06    238.14 o 
  10   0  16      817.38      836.94    167.49 o 
  12   0  16       82.01      154.20    194.70 o 
  14   0  16       41.08      166.19    166.20 o 
  16   0  16      196.84      116.92    139.61 o 
  18   0  16       69.58      164.29    129.07 o 
 -35   1  16       23.04      287.79    156.25 o 
 -33   1  16        0.20      104.52    100.89 o 
 -31   1  16        4.27      237.46    103.71 o 
 -29   1  16        6.81       -1.04    101.28 o 
 -27   1  16       43.59      -82.46    101.75 o 
 -25   1  16       53.74      123.64     96.09 o 
 -23   1  16      840.09      776.67    111.26 o 
 -21   1  16     1422.20     1316.05    126.63 o 
 -19   1  16       63.64      213.87    136.80 o 
 -17   1  16      186.36      206.74    129.66 o 
 -15   1  16      533.28      627.67    119.28 o 
 -13   1  16     8214.82     8370.55    165.72 o 
 -11   1  16     1662.73     1830.26    159.97 o 
  -9   1  16     1861.29     1887.21    185.88 o 
  -7   1  16      260.21      381.94    171.18 o 
  -5   1  16     2840.57     2866.47    160.95 o 
  -3   1  16     6152.22     6262.66    163.38 o 
  -1   1  16       12.86       60.29    129.64 o 
   1   1  16       72.32       54.25    113.57 o 
   3   1  16      121.90      213.09    121.57 o 
   5   1  16      178.38      120.81    131.46 o 
   7   1  16        8.92      126.38    124.65 o 
   9   1  16      264.21      278.69    103.85 o 
  11   1  16      184.83      278.08    108.29 o 
  13   1  16        1.22       -4.12     95.10 o 
  15   1  16       22.78      -13.91    102.40 o 
  17   1  16        4.03      122.33     95.00 o 
 -34   2  16       45.48       12.09    127.32 o 
 -32   2  16       49.55      127.47     96.31 o 
 -30   2  16       78.46       51.19    114.85 o 
 -28   2  16       70.77       36.17     95.08 o 
 -26   2  16      824.30      600.65    120.47 o 
 -24   2  16      152.61        1.40    105.14 o 
 -22   2  16      393.32      365.18    116.51 o 
 -20   2  16      656.95      636.34    107.85 o 
 -18   2  16      740.35      867.84    107.45 o 
 -16   2  16      232.91       63.53     97.90 o 
 -14   2  16      366.08      366.51    126.36 o 
 -12   2  16      296.75      236.48    117.19 o 
 -10   2  16     1720.91     1790.62    145.10 o 
  -8   2  16      715.06      654.00    160.46 o 
  -6   2  16       14.67      -24.07    108.88 o 
  -4   2  16     1677.36     1601.58    112.82 o 
  -2   2  16       47.61       79.75    110.21 o 
   0   2  16      788.19      759.68    117.04 o 
   2   2  16       57.70       58.20    114.12 o 
   4   2  16      349.25      340.55    105.56 o 
   6   2  16       12.48     -211.04    116.29 o 
   8   2  16       93.39      -20.06    116.94 o 
  10   2  16        0.12        6.10     94.72 o 
  12   2  16        0.06      149.93    112.59 o 
  14   2  16      170.88       74.19    105.48 o 
  16   2  16       29.07      -26.12     85.02 o 
 -33   3  16       19.02      319.94    113.75 o 
 -31   3  16        1.02       11.88     82.24 o 
 -29   3  16       99.31      121.56    115.25 o 
 -27   3  16      140.56      239.18    100.29 o 
 -25   3  16        3.29       27.90     90.84 o 
 -23   3  16       13.41       -5.42     86.76 o 
 -21   3  16        0.00       28.58     93.83 o 
 -19   3  16       86.04      113.30    102.64 o 
 -17   3  16        6.63       31.90    107.51 o 
 -15   3  16      223.21      173.05     91.40 o 
 -13   3  16      184.13      331.11    106.99 o 
 -11   3  16     1144.85     1291.67    122.80 o 
  -9   3  16     2174.29     2306.71    113.18 o 
  -7   3  16       49.60       46.00     96.86 o 
  -5   3  16     1700.90     1511.69    127.63 o 
  -3   3  16       33.68       59.96    100.00 o 
  -1   3  16        1.33       91.90     95.13 o 
   1   3  16      366.74      373.27    121.91 o 
   3   3  16      161.15      298.71    104.66 o 
   5   3  16       41.49      112.92     91.55 o 
   7   3  16       66.34      190.24     96.22 o 
   9   3  16        7.96       62.97    103.32 o 
  11   3  16       43.78      142.78     90.00 o 
  13   3  16       51.76       -1.45     90.49 o 
  15   3  16        0.56      101.18    103.15 o 
 -32   4  16       60.23      -68.49    108.58 o 
 -30   4  16       12.00      134.86     80.94 o 
 -28   4  16      134.03      352.73    134.98 o 
 -26   4  16       88.44       91.63     87.80 o 
 -24   4  16      283.20      235.19    104.80 o 
 -22   4  16      540.98      685.17     84.22 o 
 -20   4  16      413.03      527.64    100.71 o 
 -18   4  16      198.07      191.52    102.28 o 
 -16   4  16     1635.33     1516.82    104.49 o 
 -14   4  16     2858.14     3247.29    157.41 o 
 -12   4  16      464.77      542.61     88.74 o 
 -10   4  16       43.69      180.12     99.21 o 
  -8   4  16     3191.60     3035.57    126.71 o 
  -6   4  16      227.79      191.33    110.55 o 
  -4   4  16      123.23      194.78    113.50 o 
  -2   4  16       62.95      131.94    110.20 o 
   0   4  16      106.86      113.53     99.32 o 
   2   4  16        0.27       64.59     97.41 o 
   4   4  16      228.19      255.10     94.84 o 
   6   4  16      158.86      124.18    101.97 o 
   8   4  16       49.00      135.96     84.33 o 
  10   4  16       60.87      181.09     97.41 o 
  12   4  16       94.79       54.93     91.35 o 
  14   4  16        1.45      145.20     93.30 o 
 -29   5  16       22.21       45.54    102.88 o 
 -27   5  16        4.09      -62.38    113.20 o 
 -25   5  16       28.54      121.18     82.92 o 
 -23   5  16       38.62      148.57     98.12 o 
 -21   5  16      465.26      292.11     94.62 o 
 -19   5  16       42.73       13.64    105.16 o 
 -17   5  16      426.93      413.45     84.11 o 
 -15   5  16       38.40       84.39     94.43 o 
 -13   5  16      293.54      239.23    116.39 o 
 -11   5  16       61.70      134.40     90.70 o 
  -9   5  16        0.13       60.39     79.26 o 
  -7   5  16      400.05      298.48    104.38 o 
  -5   5  16      616.53      603.26     96.79 o 
  -3   5  16       10.65       63.94    113.87 o 
  -1   5  16       21.73      172.00     79.54 o 
   1   5  16        1.28      207.44     86.34 o 
   3   5  16       63.28       -7.56     88.39 o 
   5   5  16       69.31      -89.83     85.76 o 
   7   5  16        1.33      221.39    111.30 o 
   9   5  16        7.36      -12.25     83.07 o 
  11   5  16        6.18       17.22     96.34 o 
 -24   6  16       16.59      291.43    114.44 o 
 -22   6  16       17.75     -136.18     89.12 o 
 -20   6  16       28.55      -40.45    108.94 o 
 -18   6  16      109.76      155.01     75.44 o 
 -16   6  16       18.41       18.55    132.97 o 
 -14   6  16       11.83      227.41    103.59 o 
 -12   6  16      264.41      393.07    113.72 o 
 -10   6  16       85.31      138.24     95.32 o 
  -8   6  16       28.49       83.26     91.72 o 
  -6   6  16       11.23       12.86     94.73 o 
  -4   6  16       58.80      168.66     95.03 o 
  -2   6  16        0.13       45.15     84.86 o 
   0   6  16        2.67       66.52    105.53 o 
   2   6  16        0.00       30.81     88.09 o 
   4   6  16        3.43      -50.16     88.84 o 
   6   6  16        1.77      141.60     99.30 o 
 -17   7  16        4.46      126.57     81.81 o 
 -15   7  16       51.35       97.19     86.58 o 
 -13   7  16       16.38      -50.42     85.94 o 
 -11   7  16       30.84       63.65    114.77 o 
  -9   7  16      172.08      180.30     94.41 o 
  -7   7  16       13.69      -54.09     86.80 o 
  -5   7  16        8.70      174.16     85.92 o 
  -3   7  16       24.52       42.20     97.44 o 
  -1   7  16        9.20      147.76     92.28 o 
 -35   1  17       25.26       97.34    105.59 o 
 -33   1  17       19.18      168.52     97.27 o 
 -31   1  17       15.50      204.69    119.07 o 
 -29   1  17       11.25      162.16    110.33 o 
 -27   1  17       63.95      -54.60    100.78 o 
 -25   1  17      237.55      309.19    116.44 o 
 -23   1  17      460.82      489.54    109.71 o 
 -21   1  17      230.59      343.42    121.61 o 
 -19   1  17      285.33      122.15    110.48 o 
 -17   1  17      463.16      526.64    126.30 o 
 -15   1  17      712.44      899.60    142.49 o 
 -13   1  17      705.92      522.39    111.43 o 
 -11   1  17      550.11      561.43    176.70 o 
  -9   1  17      340.14      339.44    170.18 o 
  -7   1  17     3900.44     4406.78    206.11 o 
  -5   1  17      145.28      222.71    177.89 o 
  -3   1  17      503.00      479.63    136.68 o 
  -1   1  17      351.25      427.01    133.63 o 
   1   1  17       14.11       48.09    112.32 o 
   3   1  17       51.07      193.03    115.81 o 
   5   1  17       81.69      167.02    108.72 o 
   7   1  17        9.22       50.13    105.89 o 
   9   1  17       45.72      158.31    107.29 o 
  11   1  17       79.54      142.44     94.45 o 
  13   1  17        8.22       67.50    141.32 o 
  15   1  17       60.28      161.60    129.93 o 
  17   1  17        5.90       85.13     93.19 o 
 -34   2  17       22.73       43.34     94.63 o 
 -32   2  17        0.94      111.74    102.99 o 
 -30   2  17       29.22      214.69    107.52 o 
 -28   2  17       45.34      221.85    137.14 o 
 -26   2  17        3.25       45.37     97.72 o 
 -24   2  17      161.01      413.11    124.29 o 
 -22   2  17       51.98      -29.70    109.44 o 
 -20   2  17      130.86      207.52     95.23 o 
 -18   2  17        1.91      111.38    109.99 o 
 -16   2  17      428.39      451.10    110.54 o 
 -14   2  17      190.69      293.12    164.41 o 
 -12   2  17      179.74      301.34    131.49 o 
 -10   2  17     2238.34     2241.35    171.62 o 
  -8   2  17      353.21      349.73    162.59 o 
  -6   2  17      119.75      224.81    162.50 o 
  -4   2  17     1607.94     1773.97    139.45 o 
  -2   2  17     2897.72     2766.89    121.28 o 
   0   2  17     1681.31     1573.20    117.28 o 
   2   2  17       50.20      -68.61    114.26 o 
   4   2  17      695.00      679.98    107.68 o 
   6   2  17        7.82       85.25    118.83 o 
   8   2  17      211.97      226.06     90.97 o 
  10   2  17       51.17      211.54     85.41 o 
  12   2  17        0.27      123.69    101.80 o 
  14   2  17        7.88      152.37     95.08 o 
  16   2  17       90.41      106.94     95.19 o 
 -33   3  17        1.88      132.11     89.89 o 
 -31   3  17       16.08       45.45    105.54 o 
 -29   3  17       58.74       14.19     91.55 o 
 -27   3  17        1.42      196.58    112.86 o 
 -25   3  17       11.58      158.13    135.98 o 
 -23   3  17      691.98      705.73    123.20 o 
 -21   3  17      845.92      920.12    111.60 o 
 -19   3  17      518.42      633.10    123.04 o 
 -17   3  17     3672.42     3154.05    495.21 o 
 -15   3  17     2929.50     2868.91    135.42 o 
 -13   3  17       18.89        1.48    106.51 o 
 -11   3  17     1605.52     1592.21    109.53 o 
  -9   3  17     1681.04     1544.60    194.57 o 
  -7   3  17      112.21      132.83    107.08 o 
  -5   3  17      454.38      478.07    123.35 o 
  -3   3  17       87.99      249.10    103.03 o 
  -1   3  17      131.07       78.92    103.70 o 
   1   3  17      137.77       89.28     93.07 o 
   3   3  17      104.01      146.55     99.10 o 
   5   3  17      157.81      208.86     99.95 o 
   7   3  17       23.51      -45.41    106.18 o 
   9   3  17       14.72      211.59    111.82 o 
  11   3  17        7.69       58.89    102.21 o 
  13   3  17       58.72      168.37    101.48 o 
  15   3  17        2.90      120.49    116.14 o 
 -32   4  17        0.60       97.44    109.18 o 
 -30   4  17        0.03      192.62    101.23 o 
 -28   4  17        0.16      -47.11     83.82 o 
 -26   4  17       69.76      211.39     91.39 o 
 -24   4  17       59.14      -92.59     77.97 o 
 -22   4  17      705.86      727.28    100.32 o 
 -20   4  17       80.51       32.79    109.64 o 
 -18   4  17        4.48       93.27    116.95 o 
 -16   4  17     1857.05     1732.11    109.77 o 
 -14   4  17      663.72      622.70     92.55 o 
 -12   4  17      220.55      167.10    109.45 o 
 -10   4  17     1121.53     1138.51     99.77 o 
  -8   4  17       83.90      114.40     96.48 o 
  -6   4  17     1075.37      853.75    128.74 o 
  -4   4  17        4.25      101.92    127.33 o 
  -2   4  17      247.47      345.40    112.04 o 
   0   4  17      160.06      199.39     97.47 o 
   2   4  17      218.87      281.56    102.34 o 
   4   4  17        5.30      218.68     93.49 o 
   6   4  17      236.54      268.77     94.19 o 
   8   4  17       14.49     -103.62    101.30 o 
  10   4  17       29.87      146.32    112.05 o 
  12   4  17        0.37       69.44    115.65 o 
 -29   5  17        0.32       34.92     91.94 o 
 -27   5  17       10.11      145.03     81.78 o 
 -25   5  17       17.45      158.92     91.20 o 
 -23   5  17       65.87       35.63     94.28 o 
 -21   5  17        4.71      237.72    104.31 o 
 -19   5  17       17.93      139.08     88.04 o 
 -17   5  17      113.73      126.38     87.36 o 
 -15   5  17      176.13       71.58     94.92 o 
 -13   5  17       53.15       89.85    103.36 o 
 -11   5  17       70.77      169.05    104.28 o 
  -9   5  17        0.67       40.86     89.41 o 
  -7   5  17       59.60       88.33     83.21 o 
  -5   5  17       56.79      156.29     93.81 o 
  -3   5  17      153.23      194.11    102.48 o 
  -1   5  17       95.82      209.25     94.67 o 
   1   5  17        3.05       33.41     82.34 o 
   3   5  17      102.59       18.28     89.00 o 
   5   5  17        7.88      -42.41    129.18 o 
   7   5  17       11.36       94.37     83.26 o 
   9   5  17        1.45        3.10     92.05 o 
 -24   6  17       12.68       70.61    146.11 o 
 -22   6  17        4.30      -34.13     90.54 o 
 -20   6  17       74.91       -1.43    123.09 o 
 -18   6  17        1.76       78.20     94.10 o 
 -16   6  17        9.46       73.96     96.78 o 
 -14   6  17       54.93       58.44    105.52 o 
 -12   6  17        4.29       55.17     85.96 o 
 -10   6  17       30.90      131.70     92.76 o 
  -8   6  17       67.79        7.79     91.26 o 
  -6   6  17      172.59      193.83    104.23 o 
  -4   6  17       43.39       89.47     91.75 o 
  -2   6  17        1.07      229.92     96.29 o 
   0   6  17        0.29       12.79     96.63 o 
   2   6  17        0.26        8.27     86.64 o 
   4   6  17        7.84      165.44    111.40 o 
 -17   7  17        2.35      -28.51    124.08 o 
 -15   7  17        1.37       30.33     87.75 o 
 -13   7  17        1.91      141.17    107.19 o 
 -11   7  17        7.73      105.16     87.09 o 
  -9   7  17       79.86      122.22     94.72 o 
  -7   7  17        0.55      195.50     96.01 o 
  -5   7  17        1.40        7.26     96.94 o 
  -3   7  17       43.41       66.81     99.52 o 
 -36   0  18       42.93      142.11    117.53 o 
 -34   0  18       70.89      104.97    294.66 o 
 -32   0  18      137.29      138.64    223.31 o 
 -30   0  18      484.08      649.49    122.97 o 
 -28   0  18        0.01      157.32    144.87 o 
 -26   0  18     2200.50     2405.51    184.82 o 
 -24   0  18     3153.54     3141.60    185.77 o 
 -22   0  18      181.54      104.51    148.43 o 
 -20   0  18     5152.68     4999.74    430.04 o 
 -18   0  18      406.77      436.08    192.72 o 
 -16   0  18      113.14      207.58    193.99 o 
 -14   0  18       44.19      -16.30    205.07 o 
 -12   0  18      111.36      179.34    217.71 o 
 -10   0  18     1277.48     1417.56    273.70 o 
  -8   0  18      409.08      383.85    276.57 o 
  -6   0  18     5037.82     4544.65    255.45 o 
  -4   0  18      623.45      504.96    221.15 o 
  -2   0  18       27.97       60.42    173.21 o 
   0   0  18     4034.26     3820.40    246.34 o 
   2   0  18     1683.28     1810.08    193.15 o 
   4   0  18      788.66      675.61    181.41 o 
   6   0  18      168.73        6.89    135.20 o 
   8   0  18      766.94      915.92    169.41 o 
  10   0  18      321.07      249.75    181.26 o 
  12   0  18       59.41       78.67    192.43 o 
  14   0  18       35.74      -88.22    156.93 o 
  16   0  18       53.18      -83.56    253.31 o 
 -35   1  18       59.86       11.25     96.19 o 
 -33   1  18        0.14      -32.77    128.93 o 
 -31   1  18        6.28     -165.78     90.85 o 
 -29   1  18       71.78      100.27    129.12 o 
 -27   1  18      203.73      233.60    108.34 o 
 -25   1  18      113.78      136.37     86.90 o 
 -23   1  18      523.34      602.96    106.14 o 
 -21   1  18       38.32      159.46    132.98 o 
 -19   1  18       96.41      253.73    119.38 o 
 -17   1  18       82.76      169.92    132.34 o 
 -15   1  18     1020.43     1068.45    127.78 o 
 -13   1  18       76.07       45.40    145.80 o 
 -11   1  18      812.92      765.31    173.11 o 
  -9   1  18       52.29      119.83    184.16 o 
  -7   1  18       70.95       84.07    166.82 o 
  -5   1  18        0.29      122.52    170.00 o 
  -3   1  18      723.65      703.65    135.30 o 
  -1   1  18      428.82      451.82    128.00 o 
   1   1  18     2171.81     2252.49    154.81 o 
   3   1  18      957.93      793.13    108.08 o 
   5   1  18      116.53      217.84    124.06 o 
   7   1  18      175.46      210.61    104.82 o 
   9   1  18      689.84      620.42     98.40 o 
  11   1  18      122.99      243.31    115.19 o 
  13   1  18        0.40      203.20     97.74 o 
  15   1  18        0.01       36.09    105.43 o 
 -34   2  18        0.93       85.49     96.22 o 
 -32   2  18       50.69       74.18     93.02 o 
 -30   2  18        0.18       93.67    102.12 o 
 -28   2  18        0.01       12.80     90.58 o 
 -26   2  18       57.41      139.64    104.01 o 
 -24   2  18        7.26      152.59     89.45 o 
 -22   2  18      483.46      510.12    120.23 o 
 -20   2  18      990.77      880.40    122.63 o 
 -18   2  18      406.07      598.68    126.60 o 
 -16   2  18     2017.65     2165.91    117.73 o 
 -14   2  18     1175.44     1155.88    134.73 o 
 -12   2  18      111.41       96.15    151.12 o 
 -10   2  18      165.95      230.19    129.74 o 
  -8   2  18     1032.40     1107.67    165.24 o 
  -6   2  18       44.52      112.91    202.72 o 
  -4   2  18      529.05      510.61    141.31 o 
  -2   2  18     1377.09     1292.86    107.49 o 
   0   2  18      234.13      374.81    110.10 o 
   2   2  18        8.05      -35.38    104.08 o 
   4   2  18      107.79      123.64    104.12 o 
   6   2  18       77.63       69.46    103.72 o 
   8   2  18        4.04       14.17     94.10 o 
  10   2  18        7.91      179.50    113.58 o 
  12   2  18      111.90      218.94     92.33 o 
  14   2  18       42.62       82.35    113.31 o 
 -33   3  18        7.92      167.79     95.79 o 
 -31   3  18      134.50       71.76     85.71 o 
 -29   3  18       21.36       90.74     88.12 o 
 -27   3  18        5.15       75.44    119.16 o 
 -25   3  18       11.57       67.85     96.75 o 
 -23   3  18     1100.24      978.26     97.84 o 
 -21   3  18      439.54      337.19    114.37 o 
 -19   3  18        7.78      214.47    123.30 o 
 -17   3  18     1530.69     1358.05    127.62 o 
 -15   3  18     1530.83     1359.06    128.55 o 
 -13   3  18       96.07       71.35    122.73 o 
 -11   3  18      594.01      587.74     99.63 o 
  -9   3  18     3112.09     3130.96    119.93 o 
  -7   3  18        0.27      139.31    109.02 o 
  -5   3  18      512.40      541.16    160.69 o 
  -3   3  18      827.78      763.76     96.56 o 
  -1   3  18      445.91      352.49    106.46 o 
   1   3  18      137.12       98.41    123.17 o 
   3   3  18      500.19      414.77     95.76 o 
   5   3  18      213.03      346.32    110.95 o 
   7   3  18        1.95      243.79    102.07 o 
   9   3  18       41.13       90.74    111.32 o 
  11   3  18      126.17       16.19    104.34 o 
  13   3  18        5.28       65.48    115.71 o 
 -32   4  18       65.93       84.49    131.90 o 
 -30   4  18        0.02      -29.77     90.99 o 
 -28   4  18      133.13        6.63     92.17 o 
 -26   4  18      395.11      324.29    123.39 o 
 -24   4  18       45.66      109.88     99.84 o 
 -22   4  18      413.58      317.64    118.70 o 
 -20   4  18       16.21      135.01     99.87 o 
 -18   4  18     1012.68     1103.41    105.82 o 
 -16   4  18     1284.60     1522.24    102.78 o 
 -14   4  18       44.93       83.88     99.08 o 
 -12   4  18      172.85      273.51     96.04 o 
 -10   4  18      535.51      592.54    114.46 o 
  -8   4  18       61.17       47.83     94.81 o 
  -6   4  18      342.75      358.35     96.40 o 
  -4   4  18      121.10      152.31    138.57 o 
  -2   4  18        2.67        1.38    111.18 o 
   0   4  18        0.61      123.74     96.21 o 
   2   4  18      147.46      146.90     86.96 o 
   4   4  18       58.81        8.63    110.64 o 
   6   4  18        0.35       81.32     85.42 o 
   8   4  18       24.29       51.68     91.32 o 
  10   4  18       32.47       93.99     92.85 o 
 -29   5  18       42.06       29.39     93.12 o 
 -27   5  18       36.17      -48.79     91.72 o 
 -25   5  18        0.78       41.43     88.49 o 
 -23   5  18      113.43       92.29     87.06 o 
 -21   5  18      164.48      123.83    146.45 o 
 -19   5  18       59.22       52.83    107.83 o 
 -17   5  18       14.60      145.66     89.64 o 
 -15   5  18      212.11      153.35    104.95 o 
 -13   5  18       26.08      154.76     80.74 o 
 -11   5  18      137.18       90.81     87.48 o 
  -9   5  18      278.89      186.69     93.27 o 
  -7   5  18      298.93      129.67     90.19 o 
  -5   5  18       11.02      130.48     82.85 o 
  -3   5  18       40.68      159.05    105.93 o 
  -1   5  18       61.79      139.76     97.03 o 
   1   5  18        5.70      107.45     94.14 o 
   3   5  18      146.38      276.16     96.31 o 
   5   5  18       27.74       49.85     99.29 o 
   7   5  18       12.71      218.63     99.10 o 
 -24   6  18       15.32       -7.86     97.55 o 
 -22   6  18       24.28      -57.78    106.82 o 
 -20   6  18       13.54      -99.65     86.54 o 
 -18   6  18       14.04       31.77    109.51 o 
 -16   6  18      106.59      173.96     92.35 o 
 -14   6  18       26.02       83.11     85.97 o 
 -12   6  18        3.70      -39.52     90.57 o 
 -10   6  18       22.09      172.03     74.51 o 
  -8   6  18       19.80       62.54     95.58 o 
  -6   6  18       16.28      -48.44     86.37 o 
  -4   6  18       33.75      -15.22     91.68 o 
  -2   6  18        2.66      166.69     94.62 o 
   0   6  18        1.77       84.78    110.98 o 
   2   6  18       18.57      199.15     90.22 o 
   4   6  18        0.13      284.04    109.91 o 
 -15   7  18       10.04        9.68     90.40 o 
 -13   7  18        2.12      146.86     81.66 o 
 -11   7  18       18.46       67.63     80.77 o 
  -9   7  18        5.78      -32.84     81.66 o 
  -7   7  18        4.85       69.15     89.46 o 
  -5   7  18       13.73       66.95     87.88 o 
 -35   1  19        0.13      -55.62     95.45 o 
 -33   1  19      135.22      239.77    102.81 o 
 -31   1  19      113.09       90.33    103.84 o 
 -29   1  19       37.61       51.05     99.72 o 
 -27   1  19        8.93      198.08     88.92 o 
 -25   1  19        9.13      182.95    165.86 o 
 -23   1  19       56.87      241.12    180.95 o 
 -21   1  19      104.50       68.38    111.47 o 
 -19   1  19      272.68      442.66    133.17 o 
 -17   1  19        0.03        4.07    120.55 o 
 -15   1  19       26.85      101.74    137.28 o 
 -13   1  19      412.81      457.90    170.75 o 
 -11   1  19      213.27      345.66    171.98 o 
  -9   1  19       15.60       40.09    161.85 o 
  -7   1  19     1534.01     1435.75    173.28 o 
  -5   1  19     1131.94     1178.22    172.28 o 
  -3   1  19      206.94      279.07    123.96 o 
  -1   1  19       10.47      -37.06    110.99 o 
   1   1  19     1854.18     1764.50    136.38 o 
   3   1  19        0.16       36.75    112.47 o 
   5   1  19       66.87      -46.76     94.56 o 
   7   1  19       30.77      126.76    104.34 o 
   9   1  19       49.68      155.26    113.45 o 
  11   1  19        2.44      146.12    100.91 o 
  13   1  19       17.86      -82.97    111.94 o 
  15   1  19       11.69      114.27    128.72 o 
 -34   2  19      102.42      268.68    113.27 o 
 -32   2  19       19.52      213.01     87.93 o 
 -30   2  19      309.65      256.12     97.10 o 
 -28   2  19      380.55      363.31    105.49 o 
 -26   2  19      126.92      130.45    120.99 o 
 -24   2  19      803.29      772.83    111.09 o 
 -22   2  19     2058.83     2121.56    100.61 o 
 -20   2  19      900.43      872.34    114.24 o 
 -18   2  19       12.72       87.98     97.54 o 
 -16   2  19     1073.92     1004.26    150.53 o 
 -14   2  19     1174.90     1122.02    137.02 o 
 -12   2  19     1655.05     1504.05    123.20 o 
 -10   2  19       13.76      177.34    161.10 o 
  -8   2  19       61.00       16.77    128.74 o 
  -6   2  19       70.14      -80.62    173.24 o 
  -4   2  19      200.44      263.95    137.93 o 
  -2   2  19      581.57      655.90    116.86 o 
   0   2  19      549.34      698.82    104.19 o 
   2   2  19      342.85      460.04    103.02 o 
   4   2  19      211.80       35.70    105.86 o 
   6   2  19        8.88       18.43    115.53 o 
   8   2  19       16.93       73.52    101.60 o 
  10   2  19      122.48      159.93     93.92 o 
  12   2  19       27.22      227.18    113.06 o 
  14   2  19       59.62        1.70    104.94 o 
 -33   3  19       25.69       26.85     85.90 o 
 -31   3  19      218.82      194.16     93.43 o 
 -29   3  19       34.16      212.12     97.62 o 
 -27   3  19       45.55      307.12    163.39 o 
 -25   3  19      240.05      323.54     85.91 o 
 -23   3  19      270.90      379.86     99.04 o 
 -21   3  19        1.79      -24.27    112.43 o 
 -19   3  19       46.41      230.40     95.18 o 
 -17   3  19       11.84      -66.55    122.80 o 
 -15   3  19      703.52      842.78    107.41 o 
 -13   3  19     1809.74     1821.37    130.84 o 
 -11   3  19      426.67      569.20    127.71 o 
  -9   3  19     1501.16     1424.86    122.85 o 
  -7   3  19      777.92      684.80     98.43 o 
  -5   3  19     1019.68     1030.68    156.27 o 
  -3   3  19      745.58      709.97    114.78 o 
  -1   3  19       81.56      128.70    111.84 o 
   1   3  19       27.81      255.88    123.57 o 
   3   3  19      112.06      253.46    104.70 o 
   5   3  19       13.39       85.47    103.81 o 
   7   3  19        9.56      222.11    113.16 o 
   9   3  19        0.39       82.51    103.42 o 
  11   3  19       21.54       34.02     95.16 o 
 -32   4  19        0.02      218.62     95.07 o 
 -30   4  19       16.69     -134.92     90.25 o 
 -28   4  19       53.64       74.60     84.18 o 
 -26   4  19      105.16       95.09     99.13 o 
 -24   4  19      652.74      559.52    114.53 o 
 -22   4  19       84.78      237.56    121.26 o 
 -20   4  19      247.53      415.51     96.85 o 
 -18   4  19      287.20      443.30    110.89 o 
 -16   4  19       48.89      176.78     97.19 o 
 -14   4  19      204.33      222.30     97.00 o 
 -12   4  19      155.78      204.68     99.30 o 
 -10   4  19      686.12      905.98    103.36 o 
  -8   4  19        0.30      -48.53    107.99 o 
  -6   4  19      132.42       62.75    105.41 o 
  -4   4  19       10.83      160.86    109.11 o 
  -2   4  19      184.41      185.98     90.88 o 
   0   4  19       72.59      110.22    116.07 o 
   2   4  19       15.01       30.07    100.76 o 
   4   4  19       56.46      -45.67     81.54 o 
   6   4  19      155.71      -82.74    100.10 o 
   8   4  19        5.50       17.95    149.93 o 
  10   4  19        2.81       57.26    100.77 o 
 -29   5  19        4.21      -21.78    135.46 o 
 -27   5  19       86.91      -47.52     91.71 o 
 -25   5  19       76.97       29.26     94.61 o 
 -23   5  19        4.52     -128.18    111.96 o 
 -21   5  19      310.53      221.91    107.37 o 
 -19   5  19       96.39      160.73    143.50 o 
 -17   5  19      261.98      265.40    110.94 o 
 -15   5  19      385.70      454.65     91.61 o 
 -13   5  19       21.47      188.04     93.79 o 
 -11   5  19       15.07      -26.60     96.65 o 
  -9   5  19       64.14      107.33    127.42 o 
  -7   5  19       96.50      185.67    103.90 o 
  -5   5  19       18.94      133.31     85.16 o 
  -3   5  19      110.60      180.88    104.81 o 
  -1   5  19        1.01       66.12     87.31 o 
   1   5  19       47.55       44.21    108.06 o 
   3   5  19        1.76      139.89     95.10 o 
   5   5  19        8.48       29.20    112.19 o 
   7   5  19        8.33       59.97     91.39 o 
 -24   6  19       22.20      193.78     99.92 o 
 -22   6  19       18.23      204.82     91.95 o 
 -20   6  19        3.11       87.45    109.97 o 
 -18   6  19       12.32       64.66     94.45 o 
 -16   6  19      155.69      208.18     79.22 o 
 -14   6  19       26.26      167.74     93.73 o 
 -12   6  19      106.52      130.59     92.86 o 
 -10   6  19       56.07      164.17     84.77 o 
  -8   6  19       37.05       -6.55    108.33 o 
  -6   6  19      101.02      103.22     85.23 o 
  -4   6  19       27.52       45.83    145.60 o 
  -2   6  19        4.92      110.33    107.05 o 
   0   6  19        2.13       62.77    113.01 o 
   2   6  19        0.69     -221.59    110.80 o 
 -13   7  19        7.03        4.25    129.44 o 
 -11   7  19        6.11      177.31    109.10 o 
  -9   7  19       41.15       90.96    126.81 o 
 -36   0  20        2.79       79.73    168.36 o 
 -34   0  20        1.32       -6.25    131.60 o 
 -32   0  20        1.35       92.87    153.52 o 
 -30   0  20      173.96      224.45    140.90 o 
 -28   0  20       63.35       55.21    162.72 o 
 -26   0  20      961.12      942.90    138.09 o 
 -24   0  20      677.10      639.45    176.23 o 
 -22   0  20      367.67      389.90    139.94 o 
 -20   0  20      431.38      338.52    189.43 o 
 -18   0  20       54.72      134.08    179.03 o 
 -16   0  20      483.21      497.02    179.02 o 
 -14   0  20     4497.66     4182.86    229.16 o 
 -12   0  20       63.47      130.05    271.66 o 
 -10   0  20      459.05      464.54    394.62 o 
  -8   0  20     3506.58     3425.23    353.66 o 
  -6   0  20     4457.52     4369.56    355.20 o 
  -4   0  20      669.63      655.30    225.00 o 
  -2   0  20      390.55      276.11    196.04 o 
   0   0  20     2463.57     2072.71    196.80 o 
   2   0  20      313.45      465.45    173.41 o 
   4   0  20      973.79      917.94    203.07 o 
   6   0  20       61.44       71.13    128.97 o 
   8   0  20       89.97      -28.71    172.02 o 
  10   0  20      196.34      434.05    160.31 o 
  12   0  20        6.53      146.48    117.38 o 
  14   0  20        1.56      111.22    114.27 o 
 -35   1  20        3.31      -44.17    104.50 o 
 -33   1  20      113.93      -28.68     93.16 o 
 -31   1  20        6.60      244.42    104.74 o 
 -29   1  20       13.45      182.01     86.22 o 
 -27   1  20      385.32      445.66    108.08 o 
 -25   1  20      143.93      251.07    107.07 o 
 -23   1  20      693.54      530.25    115.46 o 
 -21   1  20      456.41      447.76    117.32 o 
 -19   1  20      616.60      657.86    116.13 o 
 -17   1  20      140.58      146.13    140.68 o 
 -15   1  20      878.27      912.79    145.47 o 
 -13   1  20     2451.95     2657.49    176.45 o 
 -11   1  20     2142.91     2176.47    207.26 o 
  -9   1  20       74.14      154.79    164.54 o 
  -7   1  20      520.85      686.10    177.73 o 
  -5   1  20     4312.63     4115.75    266.92 o 
  -3   1  20      224.64      198.02    133.59 o 
  -1   1  20      214.82      157.53    128.81 o 
   1   1  20      385.42      320.60    121.72 o 
   3   1  20      307.00      349.75     95.84 o 
   5   1  20       18.15       81.72    117.15 o 
   7   1  20      133.17       73.34     92.89 o 
   9   1  20       57.26       87.10     93.14 o 
  11   1  20       23.67      -22.34     92.96 o 
  13   1  20       25.45      166.54    115.59 o 
 -34   2  20        9.76       10.77     92.67 o 
 -32   2  20       24.90       76.78     98.06 o 
 -30   2  20      116.88      108.27    171.94 o 
 -28   2  20        7.98       12.48     96.47 o 
 -26   2  20      218.21      115.75    119.40 o 
 -24   2  20      560.73      473.13    100.78 o 
 -22   2  20      283.63      370.35    110.88 o 
 -20   2  20      357.99      358.58    122.67 o 
 -18   2  20     1751.42     1823.03    124.20 o 
 -16   2  20      163.38      126.70    110.36 o 
 -14   2  20      108.04       61.75    162.94 o 
 -12   2  20       68.67      154.44    161.66 o 
 -10   2  20      197.42       63.47    133.81 o 
  -8   2  20      102.95       70.18    159.81 o 
  -6   2  20      117.56      171.75    134.34 o 
  -4   2  20     2473.57     2478.76    149.18 o 
  -2   2  20       79.96      118.77    127.26 o 
   0   2  20      139.88      194.53    116.83 o 
   2   2  20       65.12      -59.01    101.03 o 
   4   2  20       68.60       69.62     98.11 o 
   6   2  20       49.73       -9.10     90.20 o 
   8   2  20        5.76       20.21    103.87 o 
  10   2  20       62.68      153.02     97.17 o 
  12   2  20       53.56      145.73    103.96 o 
 -33   3  20      214.56       92.44    104.09 o 
 -31   3  20        6.99       72.16     99.55 o 
 -29   3  20       19.02       46.77     85.82 o 
 -27   3  20        5.17       97.50     87.60 o 
 -25   3  20      242.15      307.28    101.67 o 
 -23   3  20      258.19      312.29    102.00 o 
 -21   3  20      549.56      441.94     94.23 o 
 -19   3  20      228.31      210.14    101.08 o 
 -17   3  20      509.13      668.25    125.98 o 
 -15   3  20     1038.25     1077.89    101.13 o 
 -13   3  20       91.59      152.02    115.09 o 
 -11   3  20      202.61      238.61    101.95 o 
  -9   3  20     1185.17     1153.78    156.91 o 
  -7   3  20      198.02      327.27    137.85 o 
  -5   3  20       19.35      181.48    160.42 o 
  -3   3  20        1.16       26.28    122.97 o 
  -1   3  20       52.01       39.96     91.99 o 
   1   3  20      214.24      194.70    110.54 o 
   3   3  20       18.82      210.19    101.84 o 
   5   3  20       12.83       54.96    101.98 o 
   7   3  20        5.64       59.35    101.50 o 
   9   3  20       33.77       51.58    141.32 o 
  11   3  20       12.58       68.86    103.81 o 
 -32   4  20        0.67       75.02    237.96 o 
 -30   4  20       25.97      205.42     99.96 o 
 -28   4  20       75.98      112.41     88.56 o 
 -26   4  20       27.60       34.27     91.79 o 
 -24   4  20       15.23       65.04     99.01 o 
 -22   4  20      385.69      287.10     94.67 o 
 -20   4  20       74.58      186.71     97.21 o 
 -18   4  20      251.47      367.43     85.75 o 
 -16   4  20       83.05        8.88     99.71 o 
 -14   4  20     1329.65     1385.42    122.23 o 
 -12   4  20      866.15     1000.58    107.09 o 
 -10   4  20     1622.66     1526.59    104.72 o 
  -8   4  20       52.22       97.74     91.68 o 
  -6   4  20       14.71      112.92    107.98 o 
  -4   4  20     1290.70     1327.55    198.10 o 
  -2   4  20      375.40      376.43     98.22 o 
   0   4  20        6.64       71.15     98.35 o 
   2   4  20      137.02      166.11     89.56 o 
   4   4  20       37.13      -17.34     88.57 o 
   6   4  20        1.67      -18.32     95.96 o 
   8   4  20       10.34      -14.27     85.29 o 
 -27   5  20       10.41       38.22    134.52 o 
 -25   5  20       51.02       84.17     92.24 o 
 -23   5  20       86.30       60.98     95.64 o 
 -21   5  20       17.42      188.50     88.32 o 
 -19   5  20       90.40      152.41     88.25 o 
 -17   5  20      190.48      219.38    107.43 o 
 -15   5  20       70.81      274.77    106.31 o 
 -13   5  20       17.08       63.81     92.33 o 
 -11   5  20      337.88      376.05    107.61 o 
  -9   5  20        2.65       63.46    105.84 o 
  -7   5  20       47.57       33.80     95.84 o 
  -5   5  20       55.03       44.73     89.38 o 
  -3   5  20      179.66      183.30    107.54 o 
  -1   5  20       31.28       20.06    126.12 o 
   1   5  20       39.50      152.21    110.58 o 
   3   5  20       12.66      324.67    110.46 o 
   5   5  20        9.84      163.28    102.18 o 
 -22   6  20       46.32       46.25     92.23 o 
 -20   6  20      147.30      248.94     99.18 o 
 -18   6  20       62.67      -29.60     80.81 o 
 -16   6  20        2.63      186.63    101.89 o 
 -14   6  20       76.52       51.16     85.55 o 
 -12   6  20       96.75      169.39     93.64 o 
 -10   6  20        4.38      128.07    105.13 o 
  -8   6  20       19.74      -20.67     93.58 o 
  -6   6  20        0.52       72.59     83.32 o 
  -4   6  20       34.82      140.73    108.29 o 
  -2   6  20        5.43       19.66     82.95 o 
   0   6  20       10.22      -12.03    129.64 o 
 -35   1  21       68.59      161.48     95.38 o 
 -33   1  21       65.68      131.29     86.47 o 
 -31   1  21       65.38      133.66    104.25 o 
 -29   1  21      980.73      903.02    118.85 o 
 -27   1  21      129.34      181.12    104.56 o 
 -25   1  21       11.64      -61.29     94.14 o 
 -23   1  21       29.59      -74.05    105.03 o 
 -21   1  21      817.59      694.95    123.71 o 
 -19   1  21       77.19      106.46    122.96 o 
 -17   1  21       33.51      123.57    134.48 o 
 -15   1  21     1339.12     1502.67    176.30 o 
 -13   1  21      269.68      499.41    199.28 o 
 -11   1  21      114.99      300.49    162.97 o 
  -9   1  21      402.24      468.14    183.65 o 
  -7   1  21     2469.79     2338.11    199.47 o 
  -5   1  21      380.81      298.16    178.23 o 
  -3   1  21      483.83      551.85    132.06 o 
  -1   1  21      321.21      359.64    126.02 o 
   1   1  21       77.03      133.62    109.34 o 
   3   1  21      387.17      312.09    104.98 o 
   5   1  21       14.31       40.45    100.65 o 
   7   1  21        0.08       79.56    113.35 o 
   9   1  21       22.14       42.52    101.75 o 
  11   1  21        0.04      182.91    112.29 o 
 -34   2  21       18.75      152.26    102.49 o 
 -32   2  21      320.14      387.89    105.24 o 
 -30   2  21        0.02      168.57     93.21 o 
 -28   2  21       26.20        2.87    116.39 o 
 -26   2  21      183.79      172.24     86.72 o 
 -24   2  21        1.69       46.51    115.53 o 
 -22   2  21      265.84      336.72     95.30 o 
 -20   2  21      851.47      804.38    121.41 o 
 -18   2  21      353.08      385.08    141.09 o 
 -16   2  21      616.42      787.04    124.02 o 
 -14   2  21     1164.68     1123.75    163.27 o 
 -12   2  21      745.91      790.36    137.49 o 
 -10   2  21      246.64      330.76    134.65 o 
  -8   2  21     1547.42     1583.64    169.91 o 
  -6   2  21      955.01     1139.80    169.11 o 
  -4   2  21     1066.82      965.01    163.64 o 
  -2   2  21       81.40      123.85    128.42 o 
   0   2  21      589.54      568.38    124.36 o 
   2   2  21      111.02       61.53     89.54 o 
   4   2  21      134.99      145.35    112.10 o 
   6   2  21        5.26       -9.83    101.97 o 
   8   2  21       25.32       89.55     99.96 o 
  10   2  21       33.10      -66.62     98.61 o 
 -33   3  21       62.67       61.36    101.01 o 
 -31   3  21       93.49       24.81    120.06 o 
 -29   3  21        0.99      101.09    112.72 o 
 -27   3  21       14.33      140.96    143.78 o 
 -25   3  21      168.69      175.49    102.76 o 
 -23   3  21       45.28      -26.05     99.28 o 
 -21   3  21      149.58      182.00    114.33 o 
 -19   3  21       25.59      156.38    121.90 o 
 -17   3  21       49.56       78.84    106.32 o 
 -15   3  21       67.08        9.29    128.63 o 
 -13   3  21       16.70      110.35    169.92 o 
 -11   3  21      646.72      663.10    148.76 o 
  -9   3  21      558.19      486.22    155.62 o 
  -7   3  21      357.13      456.76    158.76 o 
  -5   3  21      736.76      783.93    173.78 o 
  -3   3  21     1728.27     1665.63    110.22 o 
  -1   3  21       67.55      -67.45    124.65 o 
   1   3  21      162.52      219.60     90.95 o 
   3   3  21      224.20      111.41    102.53 o 
   5   3  21        0.27       48.90     92.57 o 
   7   3  21        5.15      -53.85    114.77 o 
   9   3  21        4.66      157.62    112.93 o 
 -30   4  21        2.29      -15.99    101.05 o 
 -28   4  21       21.86      -40.07     94.90 o 
 -26   4  21        1.11     -135.38     92.49 o 
 -24   4  21      111.21      205.81    112.09 o 
 -22   4  21       42.42      131.01    112.25 o 
 -20   4  21      443.30      497.34    113.61 o 
 -18   4  21        9.09       91.43    115.03 o 
 -16   4  21       15.96      232.67    102.19 o 
 -14   4  21      166.65      205.89    119.57 o 
 -12   4  21      757.45      784.56    121.74 o 
 -10   4  21        3.51       74.34    117.08 o 
  -8   4  21      230.57       97.45    103.60 o 
  -6   4  21        4.24      -74.16    103.74 o 
  -4   4  21      157.17       98.20    116.75 o 
  -2   4  21        0.38       27.36    112.34 o 
   0   4  21        0.02      124.53     99.25 o 
   2   4  21       13.24      200.99    100.21 o 
   4   4  21       49.43       91.11    100.85 o 
   6   4  21        8.18        5.14    102.13 o 
   8   4  21        5.43      126.64    117.42 o 
 -27   5  21        3.89      208.18     96.34 o 
 -25   5  21        8.17       15.63    114.07 o 
 -23   5  21        0.45      -14.39     96.85 o 
 -21   5  21      247.53      273.86    108.29 o 
 -19   5  21        2.78      195.90    127.71 o 
 -17   5  21       73.02      115.82     89.00 o 
 -15   5  21       61.69      159.97     95.78 o 
 -13   5  21       62.65       96.08    101.88 o 
 -11   5  21       41.03      116.65    100.49 o 
  -9   5  21       74.90      -26.14     87.15 o 
  -7   5  21       28.53       15.00     96.81 o 
  -5   5  21        3.00      -36.82     95.31 o 
  -3   5  21       26.64      150.79     97.89 o 
  -1   5  21        4.68      -14.38    130.45 o 
   1   5  21       34.28       65.45     98.59 o 
   3   5  21        4.95      -87.22     89.83 o 
 -22   6  21        7.18      118.26     89.59 o 
 -20   6  21      142.26      286.86     95.90 o 
 -18   6  21      154.41      144.62     93.19 o 
 -16   6  21       51.68      208.07     97.16 o 
 -14   6  21        0.93       34.19     94.11 o 
 -12   6  21       11.79      -41.75     93.88 o 
 -10   6  21        0.12      120.68     94.42 o 
  -8   6  21        6.71        2.96     86.58 o 
  -6   6  21        5.84      -35.93     85.03 o 
  -4   6  21        0.79       99.85    109.74 o 
  -2   6  21        9.87      -65.62     89.77 o 
 -36   0  22      127.11       49.32    134.89 o 
 -34   0  22        0.02      108.22    133.67 o 
 -32   0  22      415.59      263.70    128.40 o 
 -30   0  22        2.79      -24.35    132.14 o 
 -28   0  22      643.73      532.36    161.98 o 
 -26   0  22       22.72      256.44    168.21 o 
 -24   0  22        0.01      189.52    176.11 o 
 -22   0  22      658.69      615.07    156.04 o 
 -20   0  22     1364.29     1106.80    183.98 o 
 -18   0  22       17.97       61.88    169.79 o 
 -16   0  22      439.77      437.50    216.53 o 
 -14   0  22      691.02      728.85    268.61 o 
  -8   0  22       90.25      114.27    328.12 o 
  -6   0  22      243.22      406.75    227.91 o 
  -4   0  22      422.54      466.30    206.26 o 
  -2   0  22       43.38       44.43    159.35 o 
   0   0  22        0.93       -6.68    165.96 o 
   2   0  22      230.24       95.16    162.46 o 
   4   0  22       14.77       30.97    161.41 o 
   6   0  22        0.01      233.66    163.67 o 
   8   0  22       64.33       77.98    161.33 o 
  10   0  22       14.33      174.34    134.81 o 
 -35   1  22        0.91       14.55     87.35 o 
 -33   1  22        5.05       73.19    117.46 o 
 -31   1  22      286.47      426.13    106.31 o 
 -29   1  22        3.43      233.60    134.77 o 
 -27   1  22       41.96       40.21    117.62 o 
 -25   1  22      767.25      928.96    123.29 o 
 -23   1  22       59.64      128.87    120.69 o 
 -21   1  22        4.19      139.06    119.82 o 
 -19   1  22      131.68       85.58    134.19 o 
 -17   1  22       22.76       61.53    137.10 o 
 -15   1  22      146.65      211.82    183.88 o 
 -13   1  22      103.49      101.74    172.78 o 
 -11   1  22     1470.52     1599.89    176.69 o 
  -9   1  22       21.80       13.54    164.77 o 
  -7   1  22        9.23       58.95    166.37 o 
  -5   1  22      337.96      328.96    187.11 o 
  -3   1  22       28.27      -30.82    126.44 o 
  -1   1  22      246.43      397.76    115.48 o 
   1   1  22        1.49      -34.35    112.74 o 
   3   1  22       37.99      -31.52     93.26 o 
   5   1  22       14.98      112.75    114.83 o 
   7   1  22        3.08      115.16    102.06 o 
   9   1  22       12.90      140.07    100.25 o 
  11   1  22       24.34       52.21     95.62 o 
 -34   2  22        9.99       18.42     93.94 o 
 -32   2  22       16.87       36.36     95.55 o 
 -30   2  22       73.46      140.78    104.59 o 
 -28   2  22       71.56      235.20    101.89 o 
 -26   2  22       82.29      119.58    115.86 o 
 -24   2  22       31.11       93.87    103.32 o 
 -22   2  22       85.86       80.02    115.17 o 
 -20   2  22      684.44      722.52    127.29 o 
 -18   2  22     1799.91     1932.68    130.81 o 
 -16   2  22        4.15      142.13    160.31 o 
 -14   2  22     1510.45     1474.49    164.88 o 
 -12   2  22     1289.23     1254.42    159.11 o 
 -10   2  22       56.33      308.55    163.66 o 
  -8   2  22      157.87       94.73    163.53 o 
  -6   2  22     1809.14     1948.80    167.75 o 
  -4   2  22      357.47      344.96    169.96 o 
  -2   2  22       18.33      102.74    120.93 o 
   0   2  22       13.97      149.89    108.60 o 
   2   2  22       13.21       22.07     97.51 o 
   4   2  22        0.88       43.47    111.79 o 
   6   2  22        0.00       93.43    111.73 o 
   8   2  22       12.14       82.20    111.15 o 
  10   2  22       27.82       79.44    161.80 o 
 -33   3  22        8.12      -59.90    101.26 o 
 -31   3  22        6.59      146.33    114.46 o 
 -29   3  22       76.40      167.30    100.20 o 
 -27   3  22       47.88      183.83    103.77 o 
 -25   3  22       13.82       47.27    112.66 o 
 -23   3  22      140.22       41.92    105.18 o 
 -21   3  22       87.13      158.83    124.10 o 
 -19   3  22      352.59      337.87    118.21 o 
 -17   3  22      557.52      545.50    107.45 o 
 -15   3  22       18.93      167.80    250.35 o 
 -13   3  22        0.01      -39.86    122.35 o 
 -11   3  22       64.67      107.83    151.11 o 
  -9   3  22        2.41       83.90    122.63 o 
  -7   3  22        0.01       58.19    149.42 o 
  -5   3  22      137.37      151.78    224.01 o 
  -3   3  22        3.36      144.36    123.03 o 
  -1   3  22      301.66      422.16    129.20 o 
   1   3  22       38.55       45.76     95.28 o 
   3   3  22       99.50      135.78    109.50 o 
   5   3  22        9.79       30.87    100.07 o 
   7   3  22       75.41      -23.82    102.37 o 
   9   3  22       18.59       96.76    117.86 o 
 -30   4  22       34.35       -0.12     91.54 o 
 -28   4  22       34.27       71.65    110.03 o 
 -26   4  22      147.69      309.31    112.74 o 
 -24   4  22        1.13     -129.72    118.65 o 
 -22   4  22       58.45      -56.13    109.49 o 
 -20   4  22     1088.23     1026.53    100.65 o 
 -18   4  22       32.04       36.58     91.33 o 
 -16   4  22        0.20      192.72    113.18 o 
 -14   4  22      447.77      282.06     93.80 o 
 -12   4  22     1126.82     1065.21    109.04 o 
 -10   4  22      182.64      174.98    112.56 o 
  -8   4  22        0.22       79.86    107.79 o 
  -6   4  22       69.53      196.03    101.17 o 
  -4   4  22       19.68      115.90     96.14 o 
  -2   4  22       31.02       67.62    104.66 o 
   0   4  22        0.07      -20.20    102.64 o 
   2   4  22       47.52       29.64    129.78 o 
   4   4  22        0.25       -4.46    102.38 o 
   6   4  22        3.21      110.21    115.32 o 
 -27   5  22        2.55      264.76    114.89 o 
 -25   5  22        0.18      -18.28    110.83 o 
 -23   5  22      120.67       50.52     96.64 o 
 -21   5  22       66.00      189.11     96.52 o 
 -19   5  22        6.18       21.09     99.83 o 
 -17   5  22      330.03      392.22    156.18 o 
 -15   5  22       27.72       81.64    112.62 o 
 -13   5  22       43.85      105.19    107.99 o 
 -11   5  22      131.68       62.72     91.37 o 
  -9   5  22       59.19       99.32     88.71 o 
  -7   5  22       92.51      177.29    109.62 o 
  -5   5  22       15.09      116.54    117.60 o 
  -3   5  22        4.45       -0.42    106.29 o 
  -1   5  22        3.51       45.72    129.80 o 
   1   5  22       13.22       45.62    115.65 o 
   3   5  22        7.23       71.82    101.89 o 
 -22   6  22      135.69       50.94    251.57 o 
 -20   6  22      184.36      117.11     99.53 o 
 -18   6  22        6.29     -117.58     99.23 o 
 -16   6  22       32.40       24.22     97.19 o 
 -14   6  22        4.48       67.89     94.41 o 
 -12   6  22       14.82       53.77     97.25 o 
 -10   6  22       21.17      -82.11     97.27 o 
  -8   6  22       74.00      122.92     90.12 o 
  -6   6  22        0.14       55.46     91.85 o 
  -4   6  22       10.77      108.40    112.64 o 
 -35   1  23       95.22      191.83     97.17 o 
 -33   1  23        4.49      155.64     93.59 o 
 -31   1  23       45.63      106.30     95.67 o 
 -29   1  23      271.86      232.01     94.22 o 
 -27   1  23      287.87      348.78    119.28 o 
 -25   1  23      249.90      260.30    116.73 o 
 -23   1  23      664.87      671.36    113.78 o 
 -21   1  23      689.08      619.44    111.87 o 
 -19   1  23       54.56      137.10    132.25 o 
 -17   1  23     1677.46     1711.02    194.35 o 
 -15   1  23      790.73      716.71    188.16 o 
 -13   1  23      514.08      548.88    175.55 o 
 -11   1  23        3.41      124.92    184.80 o 
  -9   1  23        8.49        8.86    180.39 o 
  -7   1  23      544.26      589.38    180.17 o 
  -5   1  23      215.92      280.46    164.73 o 
  -3   1  23      153.43      109.99    128.28 o 
  -1   1  23       24.68       62.23    121.60 o 
   1   1  23       79.28       95.26    112.23 o 
   3   1  23        7.06       20.30    104.48 o 
   5   1  23        8.14      172.74    112.78 o 
   7   1  23        0.87       38.92     99.34 o 
   9   1  23       25.54      109.76    102.29 o 
 -34   2  23       21.14       74.95     95.53 o 
 -32   2  23        0.20      103.25     94.92 o 
 -30   2  23        9.09      112.92    138.66 o 
 -28   2  23        3.13      123.30    103.93 o 
 -26   2  23        3.18      102.85    112.95 o 
 -24   2  23       16.93       67.44    101.49 o 
 -22   2  23      125.14      167.23     99.31 o 
 -20   2  23      245.96      297.00    144.34 o 
 -18   2  23      217.74      254.31    141.08 o 
 -16   2  23      372.39      458.22    165.46 o 
 -14   2  23     1628.39     1920.40    171.60 o 
 -12   2  23     2331.74     2311.06    149.06 o 
 -10   2  23      867.17     1077.02    162.05 o 
  -8   2  23        5.17      -42.53    176.03 o 
  -6   2  23     1028.83     1006.40    167.15 o 
  -4   2  23     1380.19     1471.78    165.79 o 
  -2   2  23        3.43      -29.48    104.91 o 
   0   2  23       41.63      168.54    113.65 o 
   2   2  23      275.00      336.30    109.31 o 
   4   2  23       24.21      112.91    110.70 o 
   6   2  23        2.88       -7.67     98.10 o 
   8   2  23        0.42      109.15    112.54 o 
 -33   3  23       67.36       60.93    107.83 o 
 -31   3  23       32.33      214.09    114.03 o 
 -29   3  23       13.69       36.86    131.21 o 
 -27   3  23       80.03      232.19    111.88 o 
 -25   3  23        6.43      150.47     99.62 o 
 -23   3  23       13.46      273.11    110.60 o 
 -21   3  23        9.62       87.60    113.58 o 
 -19   3  23      563.68      589.09     94.92 o 
 -17   3  23       65.75       49.37    113.92 o 
 -15   3  23      103.29      228.10    147.13 o 
 -13   3  23      781.10      627.71    121.90 o 
 -11   3  23      842.89      820.76    128.75 o 
  -9   3  23      210.87       70.85    152.07 o 
  -7   3  23      186.55       87.18    120.74 o 
  -5   3  23      241.57      285.09    163.47 o 
  -3   3  23       37.38       59.45    122.98 o 
  -1   3  23       18.35     -106.03     96.23 o 
   1   3  23       25.59       53.47    121.08 o 
   3   3  23       28.64       32.27    108.75 o 
   5   3  23        0.77       56.47    110.90 o 
   7   3  23        6.76       80.67     84.41 o 
 -30   4  23        4.25       75.53     99.27 o 
 -28   4  23      119.13      161.41    112.15 o 
 -26   4  23        5.16      134.92     83.89 o 
 -24   4  23        1.35      118.91    129.95 o 
 -22   4  23       24.01       54.68     89.04 o 
 -20   4  23      189.49      224.76    101.49 o 
 -18   4  23      146.43      213.70    111.35 o 
 -16   4  23      122.60      252.34    110.82 o 
 -14   4  23        2.00      130.87    123.96 o 
 -12   4  23       71.86      113.47    100.77 o 
 -10   4  23      569.88      596.83    122.01 o 
  -8   4  23       20.90      139.08     98.62 o 
  -6   4  23       95.44       93.00     97.08 o 
  -4   4  23        0.47      -25.09    118.91 o 
  -2   4  23        1.93       41.07     97.90 o 
   0   4  23        3.10      119.52    113.21 o 
   2   4  23       26.22      129.99    112.09 o 
   4   4  23       20.69       -8.44     92.02 o 
 -27   5  23        1.27       44.27    103.89 o 
 -25   5  23       38.30       98.09    129.33 o 
 -23   5  23       11.52       43.29     89.92 o 
 -21   5  23        9.42      210.37    129.18 o 
 -19   5  23      338.28      231.62     89.31 o 
 -17   5  23       23.69      123.20    101.33 o 
 -15   5  23       15.46      135.98     99.90 o 
 -13   5  23      173.58      -10.15    103.41 o 
 -11   5  23        5.84       81.52     97.76 o 
  -9   5  23       25.29       94.28    100.27 o 
  -7   5  23       18.33      -59.32    122.32 o 
  -5   5  23        2.42       45.05    116.66 o 
  -3   5  23        1.58       31.89    117.69 o 
  -1   5  23       18.85       43.14    141.82 o 
   1   5  23        6.07      118.13    100.57 o 
 -20   6  23      117.66      141.43     93.08 o 
 -18   6  23       48.32       48.61     98.69 o 
 -16   6  23       12.35       83.95    110.90 o 
 -14   6  23        8.97       34.58     96.95 o 
 -12   6  23       85.64      144.26     94.11 o 
 -10   6  23        2.54       -2.08     97.76 o 
  -8   6  23       25.67        4.26     91.15 o 
  -6   6  23        0.38       48.27    117.33 o 
 -36   0  24       46.53       95.16    133.93 o 
 -34   0  24        8.59        1.27    128.55 o 
 -32   0  24        4.19      143.68    132.88 o 
 -30   0  24      117.42      114.97    230.29 o 
 -28   0  24        6.90      -47.90    136.48 o 
 -26   0  24      377.40      348.53    169.75 o 
 -24   0  24     2337.65     2409.71    226.27 o 
 -22   0  24       90.29       69.23    167.01 o 
 -20   0  24      137.86      237.79    174.36 o 
 -18   0  24      214.82      241.80    204.20 o 
 -16   0  24     1908.62     1909.56    262.68 o 
  -6   0  24       36.81      189.76    223.98 o 
  -4   0  24       18.42      111.56    196.58 o 
  -2   0  24      300.15      324.19    162.36 o 
   0   0  24      240.92      210.23    157.81 o 
   2   0  24       75.21      -16.58    155.91 o 
   4   0  24        5.01      -67.64    188.94 o 
   6   0  24       28.46       28.71    172.54 o 
   8   0  24       44.46      120.23    162.18 o 
 -35   1  24       10.10      100.73     94.56 o 
 -33   1  24        4.55      -72.46    156.96 o 
 -31   1  24       52.52      229.82    102.45 o 
 -29   1  24       42.40      112.13    123.49 o 
 -27   1  24       97.52      157.56    101.71 o 
 -25   1  24      778.98      797.27    104.65 o 
 -23   1  24       23.60       85.45    121.47 o 
 -21   1  24       46.39       83.95    106.87 o 
 -19   1  24      271.74      174.09    131.52 o 
 -17   1  24      136.35      179.68    158.95 o 
 -15   1  24        9.56      146.79    181.30 o 
 -13   1  24       68.33       54.67    178.17 o 
 -11   1  24      245.16      167.08    182.84 o 
  -9   1  24      107.84      100.75    164.76 o 
  -7   1  24        7.52      -51.21    152.05 o 
  -5   1  24       48.71      -72.57    254.71 o 
  -3   1  24       10.02       47.81    124.74 o 
  -1   1  24        0.09      -16.53    123.59 o 
   1   1  24       77.73       30.07    114.12 o 
   3   1  24       13.75      163.36    112.64 o 
   5   1  24        1.20      -71.86    110.11 o 
   7   1  24        3.96       -6.21     95.39 o 
 -34   2  24       19.53       75.18    103.65 o 
 -32   2  24      110.46       92.27     94.49 o 
 -30   2  24       11.66      164.35    102.31 o 
 -28   2  24        1.81       13.83    103.06 o 
 -26   2  24       23.68      123.31    112.59 o 
 -24   2  24       35.96       37.41     93.54 o 
 -22   2  24       34.31      -28.40    120.84 o 
 -20   2  24        1.36       67.00    112.66 o 
 -18   2  24       85.68      244.57    133.46 o 
 -16   2  24       52.95       63.39    162.15 o 
 -14   2  24      381.04      541.01    161.00 o 
 -12   2  24      276.67      388.44    162.89 o 
 -10   2  24       33.45      142.76    160.26 o 
  -8   2  24      174.20       40.54    127.11 o 
  -6   2  24      810.65      894.70    159.99 o 
  -4   2  24       41.03      -92.46    131.94 o 
  -2   2  24      173.41       48.00     97.76 o 
   0   2  24        0.25       47.81    107.90 o 
   2   2  24       13.00       82.35    116.63 o 
   4   2  24        0.54       27.69    101.48 o 
   6   2  24        0.92        7.67    112.54 o 
 -33   3  24       20.27       20.20     94.19 o 
 -31   3  24      124.84       -2.23    105.44 o 
 -29   3  24        4.08      -24.53    125.10 o 
 -27   3  24        3.38       94.91    106.41 o 
 -25   3  24        0.20      235.09     87.73 o 
 -23   3  24        0.88      -20.08    136.35 o 
 -21   3  24      215.39      327.77    114.43 o 
 -19   3  24       95.12       19.16    107.75 o 
 -17   3  24       16.12      -18.29    120.99 o 
 -15   3  24       14.42       97.62    173.76 o 
 -13   3  24      311.18      253.44    105.06 o 
 -11   3  24      549.66      636.13    152.36 o 
  -9   3  24      172.43      234.08    151.36 o 
  -7   3  24       51.21      274.40    152.21 o 
  -5   3  24      109.60      154.30    161.37 o 
  -3   3  24      394.16      401.23    133.39 o 
  -1   3  24        1.15     -119.26    116.31 o 
   1   3  24        7.04      235.69    113.70 o 
   3   3  24       15.44       81.07    109.76 o 
   5   3  24       44.73       46.33    117.23 o 
 -30   4  24        7.50      121.63    103.07 o 
 -28   4  24       23.75       86.60    103.00 o 
 -26   4  24        1.35       45.83    132.49 o 
 -24   4  24       58.97      158.15    110.39 o 
 -22   4  24       98.48      142.17    112.30 o 
 -20   4  24        3.20       -8.49    101.83 o 
 -18   4  24      161.39       95.28    120.63 o 
 -16   4  24       78.37      133.63    112.43 o 
 -14   4  24        6.02      208.59    145.80 o 
 -12   4  24      517.99      553.90    120.29 o 
 -10   4  24       15.34        2.41    145.92 o 
  -8   4  24       70.02      157.72    146.13 o 
  -6   4  24       21.79      187.44    136.24 o 
  -4   4  24       10.09       17.79    105.03 o 
  -2   4  24        0.09       29.55    101.12 o 
   0   4  24       30.92       -1.77    102.87 o 
   2   4  24       22.12       48.29    113.20 o 
 -25   5  24        2.67       58.33    101.76 o 
 -23   5  24        6.54      -23.65     98.88 o 
 -21   5  24       23.16      -70.21     99.68 o 
 -19   5  24        0.85       72.57     96.60 o 
 -17   5  24       27.67      151.51    103.19 o 
 -15   5  24        5.35       62.23    102.60 o 
 -13   5  24        4.65       66.95    120.42 o 
 -11   5  24       27.50       72.21    107.41 o 
  -9   5  24       66.01       37.01    123.13 o 
  -7   5  24        0.10      102.47     93.11 o 
  -5   5  24       36.43      128.89     96.40 o 
  -3   5  24       13.48      -30.96     96.42 o 
  -1   5  24        0.57      167.04    144.07 o 
 -18   6  24      146.53       -8.43    164.92 o 
 -16   6  24      132.24       39.54    118.30 o 
 -14   6  24       14.38      -27.75     94.89 o 
 -12   6  24        0.38       54.94    105.16 o 
 -10   6  24       16.59      -29.83    110.22 o 
 -35   1  25       30.71      101.11    129.83 o 
 -33   1  25        5.36       98.16    106.10 o 
 -31   1  25        2.02       90.05    112.96 o 
 -29   1  25      105.55       81.99    103.19 o 
 -27   1  25        5.74       59.43    102.76 o 
 -25   1  25        1.01       64.99    116.82 o 
 -23   1  25      661.28      653.02    122.88 o 
 -21   1  25       38.38       96.16    151.94 o 
 -19   1  25      102.58       21.22    159.51 o 
 -17   1  25     1072.31     1167.89    184.86 o 
 -15   1  25       45.34      129.45    193.84 o 
 -13   1  25      438.71      394.39    185.50 o 
 -11   1  25      840.91      833.81    202.94 o 
  -9   1  25       82.00       89.28    182.06 o 
  -7   1  25      223.62      156.96    179.86 o 
  -5   1  25       56.50       95.60    244.59 o 
  -3   1  25       92.18      118.43    141.15 o 
  -1   1  25       33.63       53.43    120.54 o 
   1   1  25        8.76      130.12    120.45 o 
   3   1  25        3.48      -42.96    113.64 o 
   5   1  25        1.09       26.20     99.31 o 
   7   1  25        5.30      126.47    116.30 o 
 -34   2  25       52.70      -20.25    104.97 o 
 -32   2  25       35.49      -14.72    102.13 o 
 -30   2  25       29.21       45.15     92.48 o 
 -28   2  25      453.48      483.05    106.98 o 
 -26   2  25        2.46      -47.41    115.58 o 
 -24   2  25       15.62       -6.47    105.24 o 
 -22   2  25     1147.93     1148.24    148.95 o 
 -20   2  25      298.83      279.51    111.55 o 
 -18   2  25      147.46      272.32    132.85 o 
 -16   2  25      709.14      692.71    159.28 o 
 -14   2  25      682.10      714.27    159.58 o 
 -12   2  25      131.71      114.26    158.52 o 
 -10   2  25      179.15      153.34    157.44 o 
  -8   2  25       11.74      -46.46    151.86 o 
  -6   2  25      126.11        9.33    155.56 o 
  -4   2  25      481.62      578.63    156.98 o 
  -2   2  25        0.01       59.70    130.04 o 
   0   2  25       48.98       82.34    102.79 o 
   2   2  25       72.24       44.46    100.09 o 
   4   2  25       56.81       35.57    103.32 o 
   6   2  25       43.59      144.65    114.75 o 
 -33   3  25        1.78      281.23    254.71 o 
 -31   3  25        0.02      221.38    103.61 o 
 -29   3  25       51.61       22.70    102.42 o 
 -27   3  25       51.89       -7.14    110.31 o 
 -25   3  25      210.72      214.57    100.69 o 
 -23   3  25        0.15       41.77     98.22 o 
 -21   3  25      136.22      103.79    120.36 o 
 -19   3  25      326.34      360.00    152.90 o 
 -17   3  25      153.27      213.37    151.86 o 
 -15   3  25       29.57       67.32    149.32 o 
 -13   3  25       25.16      189.06    128.58 o 
 -11   3  25        1.74        3.86    149.70 o 
  -9   3  25        8.60      -15.59    105.82 o 
  -7   3  25      241.82      185.41    154.82 o 
  -5   3  25       20.12      -12.29    108.25 o 
  -3   3  25       57.79      280.38    153.00 o 
  -1   3  25       79.94      101.20    123.17 o 
   1   3  25        6.85      123.62    101.76 o 
   3   3  25        0.18        6.07    110.07 o 
 -30   4  25       16.66      248.91    105.05 o 
 -28   4  25        2.39       10.81    111.86 o 
 -26   4  25        0.12       44.55     99.99 o 
 -24   4  25      129.36      109.75    103.03 o 
 -22   4  25       27.88      184.35    109.27 o 
 -20   4  25       41.60       14.34    105.95 o 
 -18   4  25        8.35       56.52    110.34 o 
 -16   4  25      241.46      210.10    123.38 o 
 -14   4  25        8.11       32.75    144.54 o 
 -12   4  25       12.05       68.02    117.35 o 
 -10   4  25       16.02       35.88    147.37 o 
  -8   4  25      161.99      208.13    150.91 o 
  -6   4  25       58.08     -124.91    122.21 o 
  -4   4  25       33.06        0.39    131.19 o 
  -2   4  25        6.70       93.99    125.27 o 
   0   4  25       20.57       94.49    108.78 o 
   2   4  25       10.08      203.77    289.60 o 
 -25   5  25        0.33      -17.01    115.16 o 
 -23   5  25       15.01      -28.99    106.28 o 
 -21   5  25      223.17      112.72     91.36 o 
 -19   5  25        4.22       64.29    121.69 o 
 -17   5  25        3.29      117.62     92.97 o 
 -15   5  25       68.74       35.76     96.97 o 
 -13   5  25       11.59       42.06    110.62 o 
 -11   5  25       20.48       56.98    101.15 o 
  -9   5  25        2.95       39.09    113.40 o 
  -7   5  25        4.45       -6.40     97.11 o 
  -5   5  25       16.72       30.28     96.59 o 
  -3   5  25        0.09      135.56    106.95 o 
 -34   0  26       11.38       98.47    166.43 o 
 -32   0  26        3.16       10.18    133.18 o 
 -30   0  26      101.94      287.32    131.27 o 
 -28   0  26       62.47       98.17    164.29 o 
 -26   0  26      167.76       14.51    214.93 o 
 -24   0  26      222.27      317.31    163.70 o 
 -22   0  26       27.58      -30.54    163.32 o 
 -20   0  26      386.27      350.68    199.44 o 
 -18   0  26      412.98      413.59    251.93 o 
  -6   0  26       61.77       27.87    227.87 o 
  -4   0  26       11.15       11.38    188.32 o 
  -2   0  26       19.51       14.56    151.14 o 
   0   0  26       76.38       19.97    161.21 o 
   2   0  26        2.42      -51.76    157.33 o 
   4   0  26       42.94      141.45    160.70 o 
   6   0  26        6.47      148.86    209.18 o 
 -35   1  26        3.29      -15.00    101.80 o 
 -33   1  26       39.99      102.83     99.10 o 
 -31   1  26       13.52       94.69    104.71 o 
 -29   1  26       76.01      163.77    100.91 o 
 -27   1  26      115.28      306.04    113.74 o 
 -25   1  26       41.98       46.06    109.05 o 
 -23   1  26       41.91      114.77    116.26 o 
 -21   1  26      882.02      965.16    147.76 o 
 -19   1  26      243.39      225.45    161.97 o 
 -17   1  26      124.98      224.56    179.48 o 
 -15   1  26        9.59       42.08    207.93 o 
 -13   1  26      309.21      432.45    192.44 o 
 -11   1  26      151.73      168.27    186.49 o 
  -9   1  26       47.31       75.39    200.37 o 
  -7   1  26       37.60      -11.54    196.84 o 
  -5   1  26       73.81       72.92    250.87 o 
  -3   1  26       14.69       93.74    132.25 o 
  -1   1  26      102.51      261.08    114.70 o 
   1   1  26        7.25      141.53    115.45 o 
   3   1  26       23.67      117.31     97.98 o 
   5   1  26        1.10      108.58    114.45 o 
 -34   2  26        6.03       97.00     97.93 o 
 -32   2  26        2.30       90.22     98.16 o 
 -30   2  26        3.07      -29.56     98.32 o 
 -28   2  26      128.70      149.63    111.01 o 
 -26   2  26        1.76       57.63    140.46 o 
 -24   2  26        0.04       80.32    108.44 o 
 -22   2  26      183.00      182.59    109.94 o 
 -20   2  26       75.00      192.06    185.10 o 
 -18   2  26        0.15      258.15    159.55 o 
 -16   2  26      145.34      132.64    155.47 o 
 -14   2  26      203.29      355.70    154.50 o 
 -12   2  26       94.40      254.64    153.95 o 
 -10   2  26      154.83     -107.79    163.08 o 
  -8   2  26       21.75     -118.83    164.09 o 
  -6   2  26       70.05      230.67    158.52 o 
  -4   2  26      131.75      102.93    241.45 o 
  -2   2  26       72.98       58.74    152.75 o 
   0   2  26        0.16       77.55    107.89 o 
   2   2  26        3.61      -32.55    109.89 o 
   4   2  26       16.91       95.81     96.39 o 
 -31   3  26        8.74       16.53     88.24 o 
 -29   3  26        0.13      -87.34    101.50 o 
 -27   3  26      247.51      338.33    100.86 o 
 -25   3  26        0.04       74.62    115.22 o 
 -23   3  26       44.75      122.95    119.10 o 
 -21   3  26      248.98       59.61    125.54 o 
 -19   3  26       18.70     -130.48    282.80 o 
 -17   3  26       34.63      -13.90    153.75 o 
 -15   3  26       95.20       77.39    148.54 o 
 -13   3  26      196.79      361.50    121.54 o 
 -11   3  26        9.67       45.74    148.27 o 
  -9   3  26       24.59      134.94    152.75 o 
  -7   3  26        0.71      104.72    155.11 o 
  -5   3  26      183.16      172.81    133.42 o 
  -3   3  26       42.69       35.97    126.90 o 
  -1   3  26        0.10       62.57    125.98 o 
   1   3  26        0.11       61.75    120.28 o 
   3   3  26        2.19       28.40    139.51 o 
 -28   4  26       14.64      -15.53    218.56 o 
 -26   4  26        3.46      116.61    112.57 o 
 -24   4  26       35.49      130.61     99.84 o 
 -22   4  26      156.34      250.77    118.96 o 
 -20   4  26       29.47      120.33    128.10 o 
 -18   4  26       19.97      -18.30    120.83 o 
 -16   4  26       15.54      -39.96    119.81 o 
 -14   4  26      173.69      134.74    261.17 o 
 -12   4  26       15.73       -6.06    188.07 o 
 -10   4  26        5.37      -22.01    120.34 o 
  -8   4  26      101.25       67.95    105.67 o 
  -6   4  26       10.38      244.43    280.88 o 
  -4   4  26        1.67      -66.45    106.41 o 
  -2   4  26        1.00       40.12    165.94 o 
   0   4  26       77.19      237.13    110.63 o 
 -23   5  26        0.20      157.92    119.29 o 
 -21   5  26        0.12      217.47    125.83 o 
 -19   5  26        6.15      105.09    108.34 o 
 -17   5  26       33.37      -24.33    113.45 o 
 -15   5  26        0.10      191.61    127.29 o 
 -13   5  26        0.07       14.51    149.50 o 
 -11   5  26        6.54     -142.07    123.18 o 
  -9   5  26       14.20      141.90    150.80 o 
  -7   5  26       21.26       57.53    152.19 o 
  -5   5  26        1.43      137.64    135.85 o 
 -33   1  27        4.52      129.81    115.30 o 
 -31   1  27      122.00      103.64    113.98 o 
 -29   1  27      116.14       13.88    104.61 o 
 -27   1  27       45.92        2.92    119.46 o 
 -25   1  27        0.13      247.94    119.64 o 
 -23   1  27      581.84      469.29    159.35 o 
 -21   1  27      420.42      489.84    157.78 o 
 -19   1  27       26.76      201.93    182.20 o 
 -17   1  27      151.95      249.95    173.29 o 
 -15   1  27     1104.05      756.20    188.62 o 
 -13   1  27       18.36       99.00    184.18 o 
 -11   1  27      222.01      234.67    203.93 o 
  -9   1  27      484.97      438.08    199.88 o 
  -7   1  27        0.42      -58.64    164.08 o 
  -5   1  27       29.72      147.21    168.77 o 
  -3   1  27       77.63      102.41    146.12 o 
  -1   1  27       18.70       61.26    120.65 o 
   1   1  27        5.97       30.89    114.56 o 
   3   1  27        0.11       53.74     96.87 o 
 -32   2  27       18.69       32.59     93.94 o 
 -30   2  27       16.45      -15.49    102.53 o 
 -28   2  27       13.49      125.31    115.41 o 
 -26   2  27        9.45       42.92     98.49 o 
 -24   2  27       45.01      114.81    120.07 o 
 -22   2  27       27.69        6.40    156.00 o 
 -20   2  27       12.87      -26.69    157.99 o 
 -18   2  27       70.33      183.51    155.90 o 
 -16   2  27        0.04       95.43    157.71 o 
 -14   2  27      104.48      150.25    176.03 o 
 -12   2  27       82.43      235.12    157.82 o 
 -10   2  27       43.75      -17.94    157.31 o 
  -8   2  27        0.35       39.46    171.94 o 
  -6   2  27       55.73       -5.84    157.68 o 
  -4   2  27        7.94     -235.52    236.92 o 
  -2   2  27       16.88      -59.30    156.03 o 
   0   2  27        2.72      104.55    123.95 o 
   2   2  27       10.36      122.75    122.95 o 
 -31   3  27        2.88       70.69     94.11 o 
 -29   3  27        0.06      201.04    100.05 o 
 -27   3  27       84.70       -7.33    122.18 o 
 -25   3  27        6.27       50.72    100.86 o 
 -23   3  27       24.57      -82.25    139.12 o 
 -21   3  27       38.85       19.88    158.72 o 
 -19   3  27        6.30      153.00    172.19 o 
 -17   3  27       79.20      -21.53    127.67 o 
 -15   3  27      116.09      212.64    157.51 o 
 -13   3  27      114.12      220.69    154.58 o 
 -11   3  27      188.23      211.86    124.81 o 
  -9   3  27        7.63       82.06    222.09 o 
  -7   3  27       39.84       46.50    130.86 o 
  -5   3  27      156.12      161.42    157.77 o 
  -3   3  27        5.54       73.27    233.43 o 
  -1   3  27      217.17      218.49    141.98 o 
   1   3  27        5.90       32.58    116.35 o 
 -28   4  27       18.62       -4.10    106.90 o 
 -26   4  27       87.24      201.25    115.70 o 
 -24   4  27        2.74       72.37     94.02 o 
 -22   4  27        1.67       56.49    129.78 o 
 -20   4  27       23.12      116.24    145.25 o 
 -18   4  27        0.59     -161.02    117.95 o 
 -16   4  27        3.91       -9.32    156.49 o 
 -14   4  27        0.11      -45.20    122.56 o 
 -12   4  27       77.73      235.36    148.15 o 
 -10   4  27        4.54       -8.01    151.63 o 
  -8   4  27        0.69      -78.62    126.66 o 
  -6   4  27       11.90       74.91    122.98 o 
  -4   4  27        2.17      206.89    153.75 o 
  -2   4  27        0.03      -42.92    239.71 o 
 -21   5  27       12.77       63.45     98.68 o 
 -19   5  27       35.56      168.24    138.95 o 
 -17   5  27       46.95      196.57    169.40 o 
 -15   5  27        2.36       18.60    139.74 o 
 -13   5  27        5.27      100.41    121.56 o 
 -11   5  27       11.97       53.55    131.66 o 
  -9   5  27       19.97      -46.08    112.34 o 
 -34   0  28       67.27       44.56    116.64 o 
 -32   0  28        6.08       70.49    134.39 o 
 -30   0  28      366.29      210.05    200.80 o 
 -28   0  28       34.13      106.72    236.22 o 
 -26   0  28      845.16      840.48    162.92 o 
 -24   0  28        7.49      195.74    254.01 o 
 -22   0  28      193.46      149.67    190.22 o 
 -20   0  28       91.83       21.24    277.88 o 
  -6   0  28      301.74      300.01    325.25 o 
  -4   0  28      298.75      285.82    193.15 o 
  -2   0  28        0.23      -84.73    168.65 o 
   0   0  28        8.75       12.73    165.91 o 
   2   0  28       62.54       85.20    178.49 o 
 -33   1  28       35.12       68.14    104.98 o 
 -31   1  28       13.79       11.39    118.10 o 
 -29   1  28        9.80       27.83    114.17 o 
 -27   1  28       43.29      164.07    116.23 o 
 -25   1  28      220.00      159.37    143.10 o 
 -23   1  28       24.14      105.33    135.09 o 
 -21   1  28        0.15       48.92    158.73 o 
 -19   1  28        5.45       73.20    195.65 o 
 -17   1  28        9.63       33.23    198.74 o 
 -15   1  28        1.01      -10.50    209.79 o 
 -13   1  28       19.44       88.16    210.30 o 
 -11   1  28       64.69       92.48    198.36 o 
  -9   1  28        1.53       66.27    196.43 o 
  -7   1  28       41.89       65.31    178.59 o 
  -5   1  28       67.21     -136.53    180.09 o 
  -3   1  28        0.01      131.95    196.93 o 
  -1   1  28       14.54       11.91    122.86 o 
   1   1  28        1.58       86.48    118.08 o 
 -32   2  28        3.49      -30.86    105.08 o 
 -30   2  28        4.20      -17.53    112.68 o 
 -28   2  28       48.48      133.79    116.33 o 
 -26   2  28       20.95        0.52    121.47 o 
 -24   2  28        0.45       88.75    137.10 o 
 -22   2  28       38.94        5.38    194.87 o 
 -20   2  28      139.90      206.80    185.45 o 
 -18   2  28        6.08      122.35    156.09 o 
 -16   2  28       11.87      120.88    159.33 o 
 -14   2  28      432.62      517.50    163.08 o 
 -12   2  28        3.27       91.35    158.34 o 
 -10   2  28      120.85      226.28    156.73 o 
  -8   2  28       20.93      -36.65    156.00 o 
  -6   2  28        7.98       55.71    155.24 o 
  -4   2  28       60.05      175.51    239.36 o 
  -2   2  28       37.84      -67.66    115.51 o 
   0   2  28       36.61       78.21    128.78 o 
 -31   3  28        7.79      117.09    102.99 o 
 -29   3  28      120.49      139.53    104.34 o 
 -27   3  28       48.41      182.10    114.88 o 
 -25   3  28       60.46       76.67    106.57 o 
 -23   3  28       49.77       40.80    153.31 o 
 -21   3  28        0.22      130.12    152.12 o 
 -19   3  28       41.24      112.59    128.39 o 
 -17   3  28       11.30       15.39    156.79 o 
 -15   3  28       10.74       88.85    156.23 o 
 -13   3  28      194.84      141.62    159.21 o 
 -11   3  28        0.29      209.02    155.40 o 
  -9   3  28        0.11      102.90    159.07 o 
  -7   3  28       11.44        6.32    130.02 o 
  -5   3  28      195.02      127.87    203.94 o 
  -3   3  28       62.14      129.80    167.48 o 
  -1   3  28        3.29      190.31    164.58 o 
 -26   4  28       58.14      125.41    137.92 o 
 -24   4  28        1.18        1.00    111.46 o 
 -22   4  28       14.14       20.98    177.95 o 
 -20   4  28        1.03      118.68    149.46 o 
 -18   4  28       30.57      186.68    197.31 o 
 -16   4  28        5.24      -97.98    153.55 o 
 -14   4  28        4.18        0.32    125.78 o 
 -12   4  28       42.07      120.93    157.19 o 
 -10   4  28      111.66      -21.54    130.32 o 
  -8   4  28        1.53     -134.67    121.27 o 
  -6   4  28        0.11      -68.04    129.56 o 
 -17   5  28       22.64       -4.86    181.44 o 
 -15   5  28       50.64      302.18    154.86 o 
 -13   5  28       20.00       79.85    198.88 o 
 -33   1  29       76.79       36.21    110.75 o 
 -31   1  29       10.72       55.45    115.81 o 
 -29   1  29       76.20      106.18    120.13 o 
 -27   1  29       28.94       62.31    104.96 o 
 -25   1  29       79.61       41.42    149.61 o 
 -23   1  29       31.94      135.73    174.55 o 
 -21   1  29      163.58      245.17    172.29 o 
 -19   1  29       70.69      131.93    181.92 o 
 -17   1  29       26.05       68.85    214.18 o 
 -15   1  29       25.37       88.09    244.25 o 
 -13   1  29      104.28      109.87    244.40 o 
 -11   1  29       28.85       61.37    203.03 o 
  -9   1  29        0.34      -55.81    197.94 o 
  -7   1  29       19.46       80.37    192.92 o 
  -5   1  29       32.40       69.27    160.60 o 
  -3   1  29        5.74      -74.32    299.72 o 
  -1   1  29        0.10       23.25    125.41 o 
 -32   2  29        7.53       40.48    101.03 o 
 -30   2  29       98.83       34.28    120.41 o 
 -28   2  29       24.51      116.80    106.54 o 
 -26   2  29        0.37       -7.65    121.68 o 
 -24   2  29      175.21      162.81    161.64 o 
 -22   2  29        3.96       47.70    156.67 o 
 -20   2  29        0.03      116.97    158.53 o 
 -18   2  29      451.52      364.86    156.88 o 
 -16   2  29        0.02       -3.41    160.15 o 
 -14   2  29       89.24       49.39    157.22 o 
 -12   2  29       28.31       68.60    156.88 o 
 -10   2  29       24.79       94.09    170.22 o 
  -8   2  29      104.71      191.09    175.59 o 
  -6   2  29        6.25       53.91    157.68 o 
  -4   2  29       18.26       47.01    163.79 o 
  -2   2  29       38.20      196.12    163.28 o 
 -29   3  29        1.71        6.99    141.36 o 
 -27   3  29        0.07      175.47    120.70 o 
 -25   3  29      134.43       -4.79    157.52 o 
 -23   3  29        0.43      201.09    218.60 o 
 -21   3  29       10.93      156.26    153.21 o 
 -19   3  29       22.56      -79.34    130.33 o 
 -17   3  29       52.07      221.07    135.03 o 
 -15   3  29        4.47       12.69    125.29 o 
 -13   3  29        5.77       76.95    220.17 o 
 -11   3  29        3.31       74.10    153.67 o 
  -9   3  29      177.75      407.50    156.23 o 
  -7   3  29        6.98       99.31    157.06 o 
  -5   3  29        5.65      125.67    161.14 o 
  -3   3  29       78.24      -36.64    249.48 o 
 -26   4  29        0.24       62.60    210.82 o 
 -24   4  29       42.61      157.78    135.14 o 
 -22   4  29       33.22       66.91    156.28 o 
 -20   4  29        0.09      134.32    151.36 o 
 -18   4  29       40.37       58.42    124.60 o 
 -16   4  29      105.71      161.32    208.83 o 
 -14   4  29       26.15      118.81    153.34 o 
 -12   4  29        2.24       44.29    155.80 o 
 -10   4  29       28.91       14.04    127.37 o 
  -8   4  29      146.47      200.66    159.11 o 
 -32   0  30       49.53       56.27    163.69 o 
 -30   0  30       11.15       23.82    180.92 o 
 -28   0  30       36.35       72.73    169.05 o 
 -26   0  30      117.34      144.66    174.27 o 
 -24   0  30      286.22      180.29    206.05 o 
  -4   0  30       12.79      -43.43    227.25 o 
  -2   0  30       81.63       52.47    188.75 o 
 -33   1  30       12.58      -23.38    241.80 o 
 -31   1  30       16.37       25.09    115.13 o 
 -29   1  30        1.93       60.99    110.55 o 
 -27   1  30        0.88      -61.42    145.57 o 
 -25   1  30      151.71      109.56    160.50 o 
 -23   1  30        1.69      175.04    178.46 o 
 -21   1  30       80.63      138.90    193.97 o 
 -19   1  30      363.28      494.02    225.59 o 
 -17   1  30      105.00       67.37    248.19 o 
 -15   1  30        2.36       45.05    278.67 o 
 -13   1  30      230.68      251.55    263.69 o 
 -11   1  30       53.42        7.25    239.14 o 
  -9   1  30       49.06       38.74    214.42 o 
  -7   1  30       13.25       48.52    173.14 o 
  -5   1  30        3.85       69.32    198.65 o 
  -3   1  30        2.54       90.02    250.52 o 
  -1   1  30       37.58      114.74    190.42 o 
 -30   2  30        0.01       25.54    108.51 o 
 -28   2  30        4.15      -22.37    123.02 o 
 -26   2  30       10.41       32.80    159.50 o 
 -24   2  30        7.24      163.71    160.27 o 
 -22   2  30       24.56     -113.51    156.73 o 
 -20   2  30        2.73       97.13    151.37 o 
 -18   2  30        0.93     -105.49    157.71 o 
 -16   2  30        4.97      -15.62    164.32 o 
 -14   2  30        4.40       50.41    158.24 o 
 -12   2  30        0.11      -10.31    195.94 o 
 -10   2  30        5.22       -5.93    180.76 o 
  -8   2  30       20.02      -29.63    161.06 o 
  -6   2  30       75.27       92.02    171.62 o 
  -4   2  30       10.26      -26.96    162.85 o 
 -29   3  30        6.04      199.08    184.89 o 
 -27   3  30        3.09      -77.78    127.63 o 
 -25   3  30        5.44      152.03    157.19 o 
 -23   3  30       61.07      127.09    134.72 o 
 -21   3  30        7.52      115.70    154.65 o 
 -19   3  30       27.38      101.54    154.88 o 
 -17   3  30       14.88       89.95    158.23 o 
 -15   3  30      283.63      389.22    159.01 o 
 -13   3  30        7.92      109.10    160.16 o 
 -11   3  30        0.68       93.18    157.32 o 
  -9   3  30       24.97      111.16    267.79 o 
  -7   3  30      102.55       74.68    159.28 o 
  -5   3  30       99.11      162.39    170.27 o 
 -22   4  30       69.31      -87.71    158.27 o 
 -20   4  30       54.76      239.54    135.03 o 
 -18   4  30       23.34       27.19    127.22 o 
 -16   4  30        0.01      -43.05    134.54 o 
 -14   4  30       69.41      125.00    129.22 o 
 -12   4  30        7.09      -36.52    134.55 o 
 -31   1  31        0.26       26.48    121.55 o 
 -29   1  31       41.48       99.17    144.79 o 
 -27   1  31       18.13       34.08    131.74 o 
 -25   1  31       83.67       85.10    160.79 o 
 -23   1  31        9.81      114.95    198.69 o 
 -21   1  31        6.25       20.91    201.44 o 
 -19   1  31       25.45       56.90    238.19 o 
 -17   1  31       30.45       93.05    328.83 o 
 -11   1  31       59.10      105.94    289.31 o 
  -9   1  31       33.85       41.56    234.54 o 
  -7   1  31       22.06       45.25    194.99 o 
  -5   1  31        2.57       -5.81    179.83 o 
 -30   2  31        1.91       83.87    152.99 o 
 -28   2  31        0.00       -0.64    137.48 o 
 -26   2  31       11.77     -222.85    162.88 o 
 -24   2  31        0.27       14.32    156.76 o 
 -22   2  31       46.71      105.11    159.97 o 
 -20   2  31       24.10       16.45    160.70 o 
 -18   2  31       12.57     -136.98    201.71 o 
 -16   2  31        0.54       -9.72    160.97 o 
 -14   2  31       92.25      198.61    196.21 o 
 -12   2  31       73.60       47.63    172.77 o 
 -10   2  31        0.06       -1.00    161.25 o 
  -8   2  31        6.95       61.51    165.87 o 
  -6   2  31       30.54       84.90    163.08 o 
 -27   3  31        1.21       55.38    166.12 o 
 -25   3  31        1.76       14.36    160.62 o 
 -23   3  31        5.79       -4.31    155.86 o 
 -21   3  31       47.11      257.58    156.30 o 
 -19   3  31       16.02      149.34    159.89 o 
 -17   3  31        0.05      110.27    157.01 o 
 -15   3  31       33.06       22.11    157.87 o 
 -13   3  31       59.84      129.59    158.89 o 
 -11   3  31        1.90      149.21    174.28 o 
  -9   3  31        6.78      -15.36    162.37 o 
 -18   4  31        6.71       89.79    176.20 o 
 -30   0  32       13.33      173.23    179.11 o 
 -28   0  32       31.37       96.06    196.96 o 
 -26   0  32      689.30      655.68    229.94 o 
 -29   1  32       47.65       29.24    146.36 o 
 -27   1  32        3.40        0.76    163.16 o 
 -25   1  32       29.95       89.43    176.34 o 
 -23   1  32       11.09       65.57    195.91 o 
 -21   1  32       93.46       27.20    234.23 o 
  -9   1  32       49.10       48.91    278.69 o 
  -7   1  32       89.57      108.94    203.80 o 
 -28   2  32       14.19      -45.65    163.83 o 
 -26   2  32       18.73       50.00    163.03 o 
 -24   2  32        6.22       39.44    158.27 o 
 -22   2  32        2.24       12.51    161.19 o 
 -20   2  32       20.18      144.33    162.05 o 
 -18   2  32        3.55       97.20    160.24 o 
 -16   2  32        8.74      182.03    199.72 o 
 -14   2  32        6.47      100.35    180.28 o 
 -12   2  32       30.35       68.45    202.90 o 
 -10   2  32        9.62      115.04    199.15 o 
  -8   2  32       14.55      135.23    166.57 o 
 -25   3  32       22.71     -185.62    242.85 o 
 -23   3  32        0.41      -43.86    157.79 o 
 -21   3  32        3.97       53.86    163.15 o 
 -19   3  32       15.15      -17.98    161.11 o 
 -17   3  32        2.90      -88.35    161.05 o 
 -15   3  32        9.53      127.97    161.48 o 
 -13   3  32        1.18      -18.77    169.97 o 
 -11   3  32       57.25     -184.58    252.97 o 
 -29   1  33        1.05      -57.92    311.93 o 
 -27   1  33       73.78       21.69    200.60 o 
 -25   1  33      165.02      138.07    177.31 o 
 -23   1  33       19.79       13.09    212.76 o 
 -26   2  33        9.41       83.68    160.62 o 
 -24   2  33       19.14       88.04    203.97 o 
 -22   2  33       50.81       77.76    197.32 o 
 -20   2  33       37.86       62.50    181.63 o 
 -18   2  33       76.69       40.79    208.86 o 
 -16   2  33       12.89      106.33    208.23 o 
 -14   2  33        7.05       94.87    210.69 o 
 -12   2  33        0.80       -3.08    207.26 o 
 -27   1  34        1.05       76.76    306.35 o 
 -25   1  34        9.82      111.82    215.07 o 
 -22   2  34       29.50       80.01    206.05 o 
 -20   2  34       41.31      -40.91    187.58 o 
 -18   2  34        0.38       83.67    209.44 o 
 -16   2  34        0.66      -45.80    203.29 o 
                                                 
